# Supplementary material for: Fruquintinib inhibits the migration and invasion of colorectal cancer cells by modulating epithelial-mesenchymal transition via TGF-β/Smad signaling pathway
Source: Front Oncol. 2025 Mar 11;15:1503133. doi: 10.3389/fonc.2025.1503133 (PMC11932892; doi:10.3389/fonc.2025.1503133)
Supplement: Supplementary file 1 [file Table1.xls]

gene_id	CONT1	CONT2	CONT3	TESTA1	TESTA2	TESTA3	TESTB1	TESTB2	TESTB3
ENSG00000131584	2.03608411725366	3.43716701725614	2.47254851540924	6.67294571354796	4.87899739968666	5.9701611121724	4.97677452225556	4.35111199353934	4.83494579495117
ENSG00000287356	0.0609916699561843	0.0539803232908103	0.0339949740158814	0.0887046170765725	0.164281826431907	0.14752300694985	0.0626833318697009	0.0741545158712067	0.11140022584891
ENSG00000187017	0.231569095460481	0.143401733768112	0.2096597968808	1.04908800687582	0.723280392474458	0.905947264834356	1.66848273788035	1.45417743504289	1.18634261100542
ENSG00000177000	1.62339780350366	2.1749767285962	1.81518161291015	3.9730700138459	3.70604201042757	4.31385173603864	5.11831210218074	3.99530608480002	3.74998939322975
ENSG00000116786	19.4805715200316	21.3728260919242	21.2308760237146	42.9745903677877	35.6885776157965	43.8658926799584	38.4634511081216	31.1793370796641	36.3326759531295
ENSG00000116254	0.114753310040298	0.0890817050027239	0.0702477477722271	0.181845845955752	0.266495717010193	0.269635282487666	0.350809930881435	0.142717992649058	0.234462122523427
ENSG00000162572	0.219494245792628	0.271966950562569	0.137020437876881	0.376991211868477	0.318739573024472	0.631491063460083	0.659827722170909	0.627915622883115	0.659261769966531
ENSG00000184163	0.153208234242718	0.02179222360277	0.0109792017529552	0.177348016335977	0.0230684140939961	0.100304911373283	0.328973935555296	0.4367233659155	0.266506837015807
ENSG00000159423	10.746005302	10.3658383604253	10.6455392168628	27.3109109055453	20.4758724085018	20.9760643677529	22.7554495747857	20.9871115430267	23.7476963423422
ENSG00000048707	1.11832125643087	2.38886128481008	1.43969435189758	0.688214143516422	0.751254095315156	0.675841046720254	1.52144109024533	0.741122145946487	0.809210385499975
ENSG00000158748	0.0309987487479063	0	0.0103666778656851	0.0386431993489971	0.032672159119444	0.0591930957248914	0.047787792743822	0.146320864227105	0.113237352380453
ENSG00000235643	0.276105312064993	0.231504065985903	0.0874760382448631	0.742735067675024	0.6432860344761	0.665977094758215	3.49476974321955	7.3893956397579	6.44090409625146
ENSG00000130762	3.60274087783236	3.88088639599374	3.79949258439356	4.50038912528609	3.6922894572124	4.01788146751714	2.60503609111114	1.68997050343579	1.98914516025185
ENSG00000162444	0.637715944852519	0.408187056021258	0.868299468564343	1.19246995670919	0.720151999152478	1.46128663228038	1.21132630098899	1.52462575254566	2.71781322676468
ENSG00000288398	1.09151617178954	1.64487900227549	1.33925639294106	1.77441287268686	2.2542398791402	2.41664374281788	3.2232525120786	2.33557721261351	2.84676756568774
ENSG00000188807	4.07218438405385	6.0090534781314	5.06454016056712	5.55670127677528	5.02118184318591	5.35832759094511	3.46942387299636	2.50889664059368	2.43131656339002
ENSG00000169641	7.84447869450279	10.6562687274715	8.57574785751616	2.97499552936677	4.98133716125298	3.18139906076585	5.22706815640645	3.08789112744187	2.35640830843473
ENSG00000181773	0.909509380670905	0.768367086580024	1.0876037330307	0.767318558279103	0.367950380350001	1.08414495398795	0.456745749551972	0.189226795103756	0.246104161051471
ENSG00000133226	7.04313066939933	14.4694863024942	8.9582386600758	5.19323884544146	6.92444661570006	5.39761531049571	5.58740760274743	3.66247124293867	3.14437025222056
ENSG00000090273	106.993211692519	110.531933322475	113.795401490087	61.7436371620826	85.3414845426358	76.7128387411624	62.4068638210885	49.6154209843626	47.8952649850751
ENSG00000158014	0	0	0.0113101854405982	0	0.0237638443207747	0	0.0391028450530843	0.0290250976985879	0.178451692589223
ENSG00000226944	1.50620022575806	1.29283231294211	0.156322920196839	2.58984404808093	2.08018508679353	1.66617602781176	3.00253988800469	4.07854453196764	2.71942730437479
ENSG00000117305	7.62557468902831	6.19633301988014	6.31357943362158	10.9106844122604	12.3683589331816	11.7542679318095	14.9271046462012	14.0468785984773	14.6033529420279
ENSG00000142784	7.22395134499085	9.57373932245426	6.94432374842949	13.2452055468978	13.1274535457079	16.2069514435931	15.0419171856431	10.1846936731061	12.3471476898681
ENSG00000175793	272.634153233497	273.60696533517	281.656614158693	283.247560732855	239.180354251035	268.42439743466	135.535752394032	133.555924779102	139.340043462648
ENSG00000130766	2.37042232385781	4.25169303942188	3.16330401424314	6.67344909997701	6.50895093722719	8.82322504849016	18.568497631135	14.4253729492737	16.959072506199
ENSG00000168528	25.2743370922964	25.544419015895	26.4296229896644	52.1384672869638	37.4944259419691	49.2417280618023	34.2329209984242	26.7232485361575	33.6562930308068
ENSG00000198830	275.391173064302	280.489104037541	290.212692525054	110.958128437004	177.315874912552	109.208198940491	139.78266544497	136.781790011735	104.648184193552
ENSG00000084628	0.0354804955548325	0	0.0830583226588023	0.471788457915466	0.230607709447481	0.406506801966121	0.567480038832886	0.593777439169139	0.712849597816709
ENSG00000162458	8.4738937625281	10.7599542287255	10.2082351908821	9.37111646512797	10.4294097451151	11.6835280644764	6.81862937949512	5.16973279722602	5.27452005265575
ENSG00000188910	8.6276788428762	9.89795046051434	10.7489545981581	5.96826381139464	5.96591965631507	6.17091782019359	3.84406461529474	2.63222122776341	3.23870120647829
ENSG00000158161	4.08603784995363	5.02992269878499	5.23691516340618	1.66487382832463	2.5897670335649	1.64918746463902	3.1589486595056	2.30940308887821	1.61504636731911
ENSG00000121769	4.01638532894904	1.52409948377227	2.2120028664763	4.11401728882384	6.03897418917334	5.18087782038463	2.90640706583939	2.51289766174915	4.17237613762344
ENSG00000162413	7.26298751637294	11.1716898001339	8.37701479756455	14.9695500390775	15.5440128707374	17.7802301301445	18.1402835192776	13.7995854510504	14.8262916736358
ENSG00000142627	41.3937972393257	67.4796651176605	48.6685609879765	33.8298300603681	33.7643870581307	41.3691268957966	24.9247209521674	16.4604949300554	18.8485850302434
ENSG00000158292	1.27204647871351	1.57386781925427	1.27151082254437	3.5854040367876	2.72579304325868	3.45598565082679	2.95230206005484	2.10713705034919	2.79032277450114
ENSG00000028137	0.0519654337577395	0.103481337065562	0.0938434047131896	0.472896748694715	0.339578290477369	0.2857813832774	0.216297314960126	0.294345835925357	0.316379874011619
ENSG00000223382	0.0372004564162463	0.0370395539018184	0.0746440092649993	0.336213529785211	0.156834618226922	0.223761678770551	0.17204510888349	0.419031801864798	0.328405606408915
ENSG00000060656	2.84997974370903	3.70065026686338	2.96540976840325	6.384050847255	5.54315141001841	6.19055958612221	5.03445326279759	3.61970051732123	4.11068648744167
ENSG00000189280	5.12909185924767	4.93379158931082	5.01502386786464	4.2987588550102	3.05422397672539	4.79748027491334	2.56308327502381	1.5667769158434	2.11710671117206
ENSG00000134690	38.4735786447934	46.0985959350535	41.4072517143836	17.9232062594309	24.227098539069	19.1558305042872	12.8874103581999	11.8909889964353	9.64771365136687
ENSG00000233621	3.17346139329344	2.49929880247442	2.91633637341052	4.66943992133625	5.79166958885584	6.51927934035322	8.88719981318942	6.78092715967101	7.81546527249877
ENSG00000116771	6.24181590297098	9.58117818263187	7.46501291090545	4.57850119588925	6.65231198872471	4.46233702569682	3.22702703827425	2.50694551633633	2.63387114009318
ENSG00000162585	3.85780507274008	3.73188435392001	3.43194397865636	9.3066767114207	5.07262507105476	6.98127145108594	5.08631797356262	5.33672195011997	6.13409333530327
ENSG00000228589	8.53338046785242	5.42511166526931	11.135425636929	32.8476651930829	23.0624183387911	8.38959999906977	10.3329698700849	7.53383491288137	11.6895534101995
ENSG00000179862	54.3416742045358	59.568028465775	53.7975186767179	119.194112597594	85.8812227357742	95.1418309132952	62.0675877587602	61.46694791897	72.3191935724426
ENSG00000116661	115.026951460931	99.0792023816784	102.282042204669	274.653821032227	196.083569190166	258.784055106842	198.65927834299	182.005105227876	213.17835551206
ENSG00000179051	39.3083994398861	67.8583878242351	52.0496688788961	27.1740291507767	43.5457911558784	35.3034066084057	32.7327049611673	18.0986018046761	19.4339738753455
ENSG00000053372	67.3390007196791	63.7439165903723	65.4321507587289	39.4878263978875	48.0555137470967	44.0539288480228	30.3277673335572	30.7416409544719	30.3590700343943
ENSG00000197312	1.03660073754084	1.55218861560347	1.63033843392676	0.554674925784586	0.380611784125346	0.454374329804799	0.866737454614196	0.624680140428204	0.649759775479161
ENSG00000054118	45.9742530247285	49.1258310740092	46.3873693208508	15.4518216605947	25.9575228021069	18.437896863697	24.7671372880455	20.7650499190708	15.5842639647327
ENSG00000177181	0.140258799247906	0.0569633729763325	0.0962801065171731	0.101227406955448	0.153665823269679	0.101492956008838	0.292328502801675	0.277966877896438	0.161798059426856
ENSG00000197982	34.1083498101122	28.0115444893213	31.9243494434796	79.6749675864866	48.3873065650179	62.1164015460337	52.0728433661445	56.3246787083092	61.6339646743113
ENSG00000183317	0.183031539057805	0.151067265458309	0.157051608980877	0.540398028187643	0.59904302212785	0.458034896752471	0.72396864620486	0.638660744251147	0.832827327233843
ENSG00000232022	0.459889891224996	0.300003931229409	0.357976961840095	0.770991134022801	0.534859255374851	0.681342176154848	0.63257064102535	1.04115815417877	1.87306085475835
ENSG00000146463	3.99108073168806	4.31753984847077	5.12288303788897	1.93501156343808	1.34807959934118	1.13818476283156	2.86575624923578	2.31474878765805	2.39812662634941
ENSG00000090686	4.2605735222325	4.93373234688092	5.03564897651664	2.12347032047979	1.97837945010231	1.42582000400402	3.10479760111159	2.94863146611754	2.52976641009998
ENSG00000279096	0	0	2.61982923207366	0	0	0	0	53.7288977447027	72.4066624046796
ENSG00000117148	0.851737131178915	1.91872019928141	1.53813615187172	0.610523431508016	0.403972466335859	0.512322021566847	0.393912391380745	0.191882024671711	0.181496358961199
ENSG00000117000	1.37037151477025	1.4209040325695	1.72567259593417	0.808993807509492	0.498051206089086	0.472822898778096	1.26754206363186	0.981420430791557	1.14695014775595
ENSG00000178585	5.05659932655275	4.84153504665565	5.04362629314329	8.70041005209076	8.79379137485605	9.559179717513	9.42231007873471	8.99979483175291	10.1593699295511
ENSG00000092853	2.14523019868735	3.06533493439826	3.22014458319769	0.727254455478467	0.727069943494943	0.595695714666512	0.790484132917043	0.54547346376357	0.543367177052372
ENSG00000134697	7.90494163592859	6.76530803429281	9.80550273361365	2.13354570270346	2.40516816625476	2.08612660659814	4.38027049288791	3.69407120405048	4.4217365698587
ENSG00000228436	0.568207270794956	0.458452272888812	0.412804837166502	1.5143609059587	1.55915543103268	1.48159964149728	2.2427354828126	2.92588627069987	1.92056476453652
ENSG00000049249	0.0556162630982266	0.0553757070019396	0.0247991034873172	0.0385175106300989	0.022796124031508	0.0708006810684882	0.264359602603925	0.194901886564562	0.23326268860241
ENSG00000171793	12.2870443465031	15.50292618754	13.7015835345154	5.65375436313211	9.58254565359783	6.21771403570993	6.09974961124564	4.57070997086086	3.45822699728712
ENSG00000116990	0.279190784693764	0.289565839003822	0.295664286747961	0.381877952616003	0.621220590802254	0.559779858445151	0.775619567198019	0.319476722209541	0.188865599686493
ENSG00000203995	1.96994604846622	4.48920734731063	2.33725078509896	1.03235134179042	1.87351004750398	1.26028078115587	1.85210783871321	1.17914768572836	1.02874818547597
ENSG00000183431	53.029035672651	45.6111240005976	56.3232204071307	15.2224169460893	29.3752971805636	21.782876813522	31.2507497502116	30.0635164096256	28.3810686556008
ENSG00000171872	0.360344104643383	0.334041685718662	0.392687133076742	0.0774494501720406	0.130964350900725	0.185072084101876	0.143665832615921	0.127967614283774	0.121041333064901
ENSG00000162407	2.71474246906456	3.12939968484481	2.8132788358186	0.960949058166449	1.67595616423906	1.26290580560239	1.62752241789705	1.14574949036985	1.24697598673889
ENSG00000198815	6.55082316565021	8.62011692611559	7.92037640239778	3.24735122139556	3.51974289585774	2.60617861426791	4.83213861372782	3.39742325146593	2.957008523508
ENSG00000162437	2.96267008900912	2.77917627765467	4.00748099041682	1.39909178093321	1.03632285048824	0.841185574502328	2.26992015533154	1.52391087289994	1.79194016351642
ENSG00000187140	0.659015813870399	0.541717933095086	0.630417022433153	0.840637904131188	0.880354430605888	1.387179339314	1.46189237170064	1.18377535461571	1.25966609790902
ENSG00000226754	0.333783538810531	0.533757909479282	0.334874138165098	0.353051383370538	0.469069638053498	0.463542017010999	1.76588327385401	1.4974056874911	1.29319662258289
ENSG00000162595	0	0.0572404819083006	0	0.0716662555032645	0.0807901120246541	0.021955467423581	0.110781852383189	0.222022873976973	0.19833883639112
ENSG00000184588	0.0923366983980187	0.0525356091512242	0.0794043410988646	0.0109626097443963	0.00926869762253731	0.00503771027445884	0.0406704619096357	0.011320763189718	0
ENSG00000185483	0.280464869623914	0.319975997453172	0.389830282240867	0.131110854934097	0.0800597549851455	0.130541916464716	0.300629306286469	0.127872400285051	0.124508662918322
ENSG00000157193	1.41045252463399	2.31673341857825	1.76156569528707	0.99050868916384	1.43293697663374	1.08418348606543	0.939452413280393	0.598815303061173	0.579774322997338
ENSG00000132854	0.383200460258092	0.209418343664952	0.167655987789624	0.0287338142111709	0.091102292819113	0.033010531810183	0.0366438534027693	0.0482179116045774	0.0912162085835435
ENSG00000162616	9.12154789376533	5.76607402276598	9.32692975884315	19.1190934434422	9.23946066508534	12.267457293909	12.8886336210343	19.9212252700731	17.0736287717884
ENSG00000162607	18.683643188645	15.010595141503	21.391957287169	12.0757084827042	6.40719984385961	4.22659204573753	8.7652124891841	11.0657753612951	6.86461408747304
ENSG00000154027	0.0904204530739159	0.101283028868832	0.0708717902446808	0.0634042130942094	0.029781760855375	0.00647477731014932	0.0261360985069838	0.0145501461261056	0
ENSG00000137960	0	0.0100141519322155	0	0.144186117789547	0.00530029903747811	0.034569738281955	0	0.0517901717644373	0.0244935074593421
ENSG00000172380	36.2171453911381	27.9014874586294	41.0351146727014	16.9838841790629	14.126984262314	12.1841109783503	29.448783860367	33.7535277330059	26.7195854691994
ENSG00000162433	7.47425183696878	8.49952797092913	8.18745935947813	2.66120317149599	3.60164062502149	2.46364507675254	4.21453900574226	2.91156718603492	2.90224468433524
ENSG00000085999	3.67327824585906	5.68021949912858	4.49188812865757	1.95648174568978	3.58234708540316	2.72479841330961	1.55855233813838	0.898644569409412	0.797246249662392
ENSG00000203965	1.6658747866161	1.42563320859411	1.70584920139061	3.17510158278927	2.55026898877053	2.40549782416371	2.63046497663771	3.9789088764549	3.83060593236511
ENSG00000286918	0.109617760322021	0.218287264898768	0.043990369502628	0	0	0	0.152088452618529	0.21167172379435	0.0266953247128062
ENSG00000180488	1.40343202927922	1.17926526592608	1.32244745285003	1.24931591365587	0.688519730258689	0.60852933717177	1.9252186151558	2.6276762266549	1.66404942857663
ENSG00000117174	3.20298748414607	3.4632983079609	3.90250354411757	1.5229685852305	1.68461156833288	1.17489181777344	2.83236853172113	2.49761714368867	1.89996646738622
ENSG00000237413	0.25322100280434	0.0709103672491584	0.158780233331735	0	0.0166806670232282	0.0181325081624012	0.0182984293053732	0	0
ENSG00000226476	0.00506776997255395	0.0100917008630277	0.00508432832854974	0.0268494092878292	0.0040060081522292	0.00580624067513132	0.0249023248842516	0.0163097598225641	0.0586225609610274
ENSG00000122420	0.2179879625113	0.0949572324786903	0.321215938031117	0.326943098817851	0.269244892118944	0.171705163171441	0.476509956271889	0.767328360285035	0.435477905002321
ENSG00000058804	29.8689144097146	24.1777610698083	31.5772961182869	10.1888689808955	10.4031754111467	6.19044404909341	9.55578675560123	12.0799258941268	7.19195802077361
ENSG00000162402	2.77269021072099	4.7393600288165	4.96553781591066	1.3068555980456	0.870859014040685	0.782020404636259	1.78225453433667	1.16246385370025	0.976268873878074
ENSG00000185104	11.4429964027243	12.0149659574271	12.4379535611167	4.15627257359858	6.66355083484788	4.32943116618645	6.88282850119738	4.25523254160136	4.31308959965465
ENSG00000127124	0.275191171220729	0.462460041148916	0.336695520423961	0.195792210034919	0.321173839959344	0.219935235671152	0.195562351843948	0.117511457082467	0.111151118158059
ENSG00000162604	7.04009533142261	4.74869777484725	5.824020674034	8.98919093389107	10.2373949873235	9.95809012126001	10.9956973441731	14.5199511437442	12.2345336186254
ENSG00000168710	35.3268759315762	43.6803026923583	41.8148753608709	14.5142884598875	25.7678537960898	15.8458800404671	25.3275301542257	17.8044633074971	14.7802045266394
ENSG00000188641	2.20250072906173	2.55481504709159	2.99690175572989	1.16346864398116	0.983692688675449	0.927366800502715	2.30779990550465	1.95993590142169	1.75663547312952
ENSG00000171492	11.6451880944835	14.6929486424019	13.4572383629467	4.20678851940236	5.77868052026715	4.41801065247571	7.54612780410095	5.80271942634884	4.35051539087401
ENSG00000230798	3.77048798236123	3.55999785245913	2.82080050865123	5.8146072309625	5.32725684980118	7.33641580457842	9.39536488133917	9.7077418650373	11.3987268621383
ENSG00000170989	0.221772910501008	0.329349217367078	0.339403008813355	0.271777431122565	0.467489825424682	0.598617521766947	0.903969734460963	0.27581761780578	0.636202794555656
ENSG00000055732	0.0800239437785624	0.0708247267090024	0.0386559395051965	0.114537260550318	0.0812200412892781	0.0916849580521415	0.133645661319339	0.316683139665877	0.15157576355274
ENSG00000198691	0.0964744023276363	0.10977956937415	0.10831219532066	0.123128949214659	0.181575705882016	0.144745021721099	0.207153120528677	0.209948036889461	0.204178474255669
ENSG00000162377	15.0178525053442	15.5419637987985	17.0802764072931	6.08900556762403	9.20880190417373	7.72193055898101	8.38907328380727	7.12267185795614	7.35381541602836
ENSG00000117525	29.7685373746353	27.8651862397473	37.5643002245975	4.34189239162675	8.61106489889805	6.48457697310522	4.93939659580114	5.24563017630152	3.8186108011873
ENSG00000163349	4.00248018467446	5.95104224225424	4.82512873680592	2.49876918687984	2.11492824208178	1.91542853044188	3.50859980284084	2.43397955469403	1.9154843883333
ENSG00000122481	0.794674721404552	0.436195047525916	0.684835543488175	1.15575318585739	1.18119378238433	1.1322561019302	0.765671043573173	1.78371049281898	1.94768507265693
ENSG00000233593	0.179173948338532	0.128011474831988	0.223670066532164	0.450128391469438	0.402199422906908	0.396462604360531	0.417485663235006	0.454269875005553	0.776093011608481
ENSG00000143079	2.26396143571061	2.6042283719162	2.56797138990021	1.20195326334013	0.906747345525383	0.659146560453003	1.69066092155341	1.99898399507115	1.13187850832057
ENSG00000235527	0.0444750116879346	0.0632609209439633	0.0573689940139855	0	0.0736621494710226	0.0655146884722099	0.18365049800417	0.286270593442262	0.208884436429962
ENSG00000215784	1.3936430170334	1.17785934274286	1.69084238238496	0.363625648021929	0.871077787501479	0.584846352312794	0.815035301336543	0.636273146134449	0.315716560037215
ENSG00000198799	0.859819308336087	1.11010814123307	1.06327672951404	0.247351191790324	0.438179594511193	0.478121820766549	0.724655668422198	0.569654501781805	0.343235239205655
ENSG00000197106	0.532528233463128	1.05161271429949	0.854829133228283	1.65963107511516	1.61834519327324	1.70835769940193	2.11051949342912	1.03592830610674	1.27165448130684
ENSG00000185946	0.425986397288106	0.586400271117961	0.499086020444953	0.267300417806518	0.229011202215801	0.153952044509474	0.310721559052228	0.415890087633338	0.295905253943064
ENSG00000162695	3.20056073312685	3.31400425878096	3.72862883420199	1.63634477863486	1.48215097028672	1.2632907894589	2.87171294069851	1.90433666000435	1.54552892835544
ENSG00000226419	0.452212821259983	0.615248260953079	0.40241714740898	0.17761382151941	0.202402268900134	0.202275373258838	0.3133517608133	0.225283366078578	0.235718853832905
ENSG00000162664	4.06122728484355	3.71632578542494	4.07449687827942	1.7974644327696	1.689211284652	1.38382985345924	1.96872397891424	2.53472073268948	1.77095102932097
ENSG00000270231	3.9390234666858	4.17120926944856	3.74372545570547	1.24813017636754	2.43684649295501	1.37729950965315	2.55513575612727	1.92488108283084	1.28331022474446
ENSG00000118655	5.26850502245956	6.72139107557927	5.79494076555955	2.39804962523378	4.0550192660999	2.4947410716318	2.69949139465489	1.98634321654545	2.16930915496163
ENSG00000155367	0.239088006464367	0.108824632271035	0.116507896681151	0.493908671799986	0.489589765510574	0.367845751442784	0.900385865371594	0.50125101523994	0.939923434473181
ENSG00000065183	6.57220130453859	6.03967575078813	7.79740429733878	2.41977526999169	3.31649758441923	2.64859725713362	5.33462161845629	5.19195967946933	4.41775540768039
ENSG00000163393	2.16527170522612	2.30778285165047	2.88899686740127	0.922935612017927	1.32929932972231	0.890868990424649	1.77653406130742	1.63797091279089	1.37263899449239
ENSG00000197323	1.82547469806236	2.9675589989084	2.45490789982587	1.49331313880235	0.676530963857431	0.744782766284452	1.68754996970712	1.38683769405362	1.44618808474226
ENSG00000079335	0.458394195514354	0.498449413041422	0.468968760590516	0.218048160177137	0.219320023582136	0.165849779726885	0.435852564387777	0.217407344697165	0.212984404033554
ENSG00000171943	1.38645619257848	1.409774151114	1.45811882127162	0.530520814511794	0.530356520675547	0.4446543387105	0.946960555598436	0.85451312169315	0.645306248057661
ENSG00000116830	3.83064540378242	4.67618898495705	4.72542119723191	1.12034083562509	1.86186491851501	1.21346428959947	1.67149072276826	1.54507855610053	0.946059917177377
ENSG00000085465	0.132441743989071	0.170653865308358	0.148506774186997	0.203950218786374	0.262760221489708	0.321333948220839	0.549464799504858	0.491431185409216	0.350995849750699
ENSG00000121851	6.88385613185145	5.67755412739157	6.75408239299936	8.50036582771699	10.6146931827224	9.02964363608972	14.7275327582251	16.3559711089261	16.0647113264201
ENSG00000163344	69.3212870369846	64.0272493455779	59.4635539251748	145.696174258769	95.0981557603378	117.495341266618	96.5962030173024	105.760699422798	129.500938408748
ENSG00000281571	2.65255837171882	2.22785427103759	2.53450028701492	3.53163797971992	4.05098737611489	3.03908669778716	4.48559589518641	6.03964797194099	6.76741203156058
ENSG00000117586	0.188250455008734	0.409400161354991	0.492044437682404	0.222322721462814	0.0887636251625908	0.192978752653443	0.544139325653537	0.427285252588958	0.554963669389162
ENSG00000232499	4.71257297939502	3.83733737947551	3.84745799504873	1.21299838578485	2.57397767989919	1.42086439689487	1.78681761498401	2.16139663386977	1.71916334571771
ENSG00000232995	0.205746429453837	0.226420361834185	0.277035599885517	0.364478052326448	0.245386596806267	0.192304100286602	0.32552633225935	0.60639920916463	0.560391996367077
ENSG00000287218	0	0.0907316251393306	0	0.0252439672556625	0.0960450268080613	0.0580025177293933	0.257546381729211	0.143377845297318	0.406852443656777
ENSG00000162729	12.3006351770241	13.6652375477981	12.6447873225887	25.7581572615383	19.0079193210459	27.2923104555624	23.6012145780035	17.3268495331781	21.3324842466726
ENSG00000000460	4.3441518415617	3.454395967023	4.3286523590586	1.34873612021541	1.53546378173289	1.07757213456971	1.41062039803686	1.71877439721012	1.08116065086865
ENSG00000143156	3.26522321980832	1.42556128828131	2.96587064016689	5.59418543449717	2.81543579400502	2.49401899650941	3.64425796186491	7.64661325820366	5.56042884974166
ENSG00000143179	10.7298694895208	12.4579720745373	11.6645906843785	5.36858651513272	8.4825670084975	5.70064091989718	6.44509116268965	5.09163238490992	3.77890209929424
ENSG00000116199	7.80950393668309	14.164429912099	10.3435303051183	4.36775956474688	5.5991917194222	3.7836195457892	6.76170393607693	4.27218377524122	4.23074093780022
ENSG00000116260	14.5931834113823	19.9985939182069	15.0782860172528	29.6268694275833	27.9578957691384	33.3690547976162	41.0621606365495	31.7827283928951	37.1934597306542
ENSG00000143190	0.802152970635423	1.39739116456557	0.989073282737531	0.390827192384592	0.384650084075213	0.235723737201489	0.584790109258267	0.430396971065148	0.304207804203409
ENSG00000162779	0.0386911628320065	0.109150802338197	0.0646959696002683	0.128620272645701	0.0781613485257406	0.103434806784832	0.152844024254546	0.290548902524746	0.365121807368955
ENSG00000183853	9.63670451421192	18.9963577201966	12.2078430491219	6.80248595586258	10.6852735839696	8.52931002041975	8.86399206998116	6.11934564061389	4.45498069515071
ENSG00000143401	37.8001293215454	29.9260305162629	39.956138402312	20.1630673995738	10.6590086935862	11.2934843937809	16.1633426872013	20.688600520362	15.7757483894248
ENSG00000135842	0.358240841872562	0.380157884827481	0.236454837272529	0.27323942877022	0.529108555247659	0.232224534008337	1.48784682450303	1.51702303847811	1.03026808134863
ENSG00000117036	2.90960871155985	3.50907111738606	3.29501772388065	1.49975022969195	2.02696964508732	1.33477915572276	1.92572620901096	1.31888494667748	1.20472852076151
ENSG00000287978	0.323290343728164	0.468206576567297	0.265374538178466	0.293102110830716	0.495625567480588	0.808145258998517	1.22331026335233	1.513389450362	1.28832915881953
ENSG00000117533	2.07508003217533	1.73678252813003	1.96729855525697	2.76351319318239	2.41950465681295	2.78798768552617	5.19905498874574	6.83796461183118	7.02882117307382
ENSG00000116815	13.1617258323509	9.05063783419929	12.3325114542284	17.834211956656	15.7628516558887	18.030004605889	17.4061141955917	26.1377797364511	24.414864628217
ENSG00000123843	25.195400783834	24.7688738715255	27.4129162118374	9.42720224043481	13.2583710166158	12.1777635922118	8.53081520419821	12.0564801733009	10.6869741187551
ENSG00000260976	0	0	0.0830499843069642	0.378375669427987	0.145413685469533	0.189684129659525	0.0957099151931783	0.177607897547754	0.0335989645542065
ENSG00000163485	0.946259426504926	1.25933157584225	1.21723745590638	0.68324053251269	0.533232088706745	0.654782132618937	0.205814759968024	0.428161744522602	0.387875233371896
ENSG00000000971	0.314907923788254	0.42622640043523	0.328278132413361	0.55817954615218	0.274861021163577	0.383345762789773	0.503478530693839	0.769609740415292	0.880734962959081
ENSG00000157064	0.528775045855831	0.45610185519414	0.380146361025987	0.112799775333382	0.187760211560682	0.181424323350956	0.24847174392222	0.138325931902596	0.158384057452776
ENSG00000265972	23.0916594793296	25.6874444981961	21.1395085933665	16.216419171871	27.6051339241533	18.9670840191507	75.0761605203996	73.6258508649155	59.9034531311185
ENSG00000228288	1.52207339357697	1.25192651751239	1.41639104322169	3.71235229701039	2.74348242493609	2.9822678789934	3.90222228950254	1.90261961349443	4.27078703547252
ENSG00000143353	5.28029236010749	2.83809442098244	3.93799813381278	6.39104119801162	5.2135478662887	5.17018783740568	7.03899075709748	9.18649523451123	9.06318074041294
ENSG00000143493	7.6856642361266	9.12785248024404	11.2758545895044	3.20744842762798	4.32029902287904	2.97321385060513	6.70406384591911	6.68141835899961	5.84849403947695
ENSG00000143248	0.0503854460827986	0.115090180902129	0.13083548755605	0.0295580027226628	0.0374861729027437	0.0067914783742327	0.133645661319339	0.225112111328756	0.0793968285276259
ENSG00000116679	14.8546990962119	16.1982348159114	15.4085991428977	5.50533475123588	8.19231669220049	5.42549494944698	7.05800144830639	7.03988481894482	5.12242524500144
ENSG00000143476	18.5159226643243	18.5073081715666	19.8047136556507	4.6929678618973	6.64946684821077	4.61929789063351	5.85116529984914	4.45612190060276	3.1660557503082
ENSG00000123685	0.450883577869508	0.327188733586003	0.590363943849642	0.800240640469694	1.111540174013	0.936859195085279	0.945431905879623	0.826384866083228	1.40512072998365
ENSG00000220749	3.12982535667266	2.02356362025721	6.19854361823987	9.01941340222969	5.74073962167733	7.96349349938601	5.31057924539264	6.22682992692423	10.4927548973652
ENSG00000117597	3.09451537543934	2.42209544688053	3.41300788131997	0.919157070930424	1.15675322749275	0.983045456808541	1.82927961802244	1.76000026608951	1.23994411404972
ENSG00000143643	7.36919447323803	7.69467273025954	8.55300148410311	2.24287135189573	4.79481258872246	2.79832127747872	5.35683911300939	4.05025702260343	2.88888476013338
ENSG00000223745	0.237440023297139	0.304848378107113	0.322845139769983	0.276520665827483	0.352336619402873	0.318572644400991	0.650199917185993	0.611328418332098	0.475526401979589
ENSG00000077157	0.480819739466314	0.880473478500581	0.588030600279095	0.197474225793442	0.268119811654652	0.230602747975655	0.434181889315398	0.281897427402614	0.341525684530623
ENSG00000152104	2.66869382929794	5.95226836093854	3.8748443807793	1.94335671356384	2.02046313923197	1.34346104631579	3.15091838968004	2.00954262463623	1.87400410740547
ENSG00000162909	23.5933516824338	24.6229484121372	26.0473498238012	10.2086765307956	17.6602185497774	10.9362088516208	14.7934808026558	11.4047689228573	9.38683644938284
ENSG00000117650	16.1754375534309	11.160146241734	15.1845872168972	7.74944934710098	5.95030921604522	4.54954882424464	5.64729731697993	7.9862954885242	5.14415888358376
ENSG00000203724	12.4735410964903	10.5519820538234	10.130621347406	23.0320852170854	20.7253170719998	21.5263044612272	18.2533388287011	25.7565389259061	28.892354187518
ENSG00000232134	0.151797996445933	0.100760951400436	0	0.441541710774623	0.213323375693964	0.637698814768159	0.760540258229641	0.651381541779521	1.10902561609722
ENSG00000135829	65.7879853895037	58.268360053372	74.2048840511179	18.1376684906457	28.1581792288939	19.6940989492826	28.3258941051885	31.3027595647231	22.179008048474
ENSG00000116668	0.555000540922445	0.216234785085007	0.319562783765219	0.415119914343946	0.279764063256465	0.375995475302653	0.753292086946309	0.857364141421894	0.946118925302651
ENSG00000188610	2.15550152025501	1.6048000390206	2.13007373751894	0.629401268658245	1.66466787204904	0.756453804911569	0.853184628116703	1.19993371257189	0.528084220171876
ENSG00000232860	0.226328434547232	0.184902153796603	0.151378624464926	0.11575064146315	0.305828664533174	0.219415140523245	0.57704148199383	0.575249037605822	0.395718931036891
ENSG00000122176	0	0	0	0.0322663497091164	0.0272806426398346	0.044482616431362	0.044889653698053	0.0666410120528554	0.17334363617897
ENSG00000092969	1.50894735640635	2.72374339073226	2.55894160737424	0.546114635427975	0.533555259669598	0.416406306454773	0.926727732837837	0.380148421109939	0.280545800479764
ENSG00000143153	95.7574611409146	108.033887423405	102.47090185594	33.4948191774396	50.2611466077022	32.5035176943801	45.3587884442342	38.7528591922696	27.3016859522514
ENSG00000215817	0.399372936201626	0.362211774540783	0.472085773500786	0.113374139748316	0.175041174738612	0.217458623569389	0.402322202757655	0.183252716527217	0.284075354187061
ENSG00000143816	2.96571466381342	4.17796919684446	3.44753514339725	10.3029234119498	9.99226932170695	9.8341827798822	12.2252628590515	8.46870819671484	9.90249572585453
ENSG00000168243	0.585876749214376	0.575815664125482	0.337505819616355	0.122511490684152	0.330663553660398	0.320467818980351	0.231624505646076	0.0729888443041357	0.174897035936096
ENSG00000162772	2.55125840561357	2.31281300625378	2.59859769172755	2.52009775292469	4.64041705513291	2.52772100852927	10.5517575537442	11.1917022861015	10.5977829047152
ENSG00000076356	0.813945717695115	1.47118994609573	0.805223934760401	0.572739942680694	0.83845562550657	0.999164064348654	0.659088409132019	0.394301078031477	0.412672699457998
ENSG00000236439	17.1591498974631	16.0075035862615	16.9050313856959	37.0001026837641	24.9286001470404	29.4007911679224	26.9888144452806	31.9402630966755	43.764304824204
ENSG00000117691	83.0344648027382	63.1431575365415	69.9980397532035	161.191668170559	119.062965512622	137.700748728876	117.195402956437	142.963819082654	165.50511025796
ENSG00000118873	2.93833252174875	2.71584032771061	3.36308139906408	0.915735102043816	0.864265951375798	0.793781531184611	2.60504227436773	1.99882122455913	1.89063449321281
ENSG00000152332	22.3901825902508	17.3810679988066	23.1491458987943	10.7814860467433	8.53828656573013	6.13411496744235	16.6341359133671	15.5910369592413	11.0791168706145
ENSG00000074964	1.49823388362083	1.51878702354804	1.40655252107711	3.30463970294038	2.72117379238886	2.81379299642713	3.05357627131601	2.39263561443892	2.75903933760772
ENSG00000274020	0.270811122016645	0.388079693701101	0.307244971164239	0.32181908958943	0.453487490678545	0.28707544942251	0.620372660732612	0.733087644673871	0.878318168736703
ENSG00000227591	0.740850599006565	0.778626555266266	0.165171387377792	3.38634325532092	2.51605306426466	2.35779626577135	3.90216882048609	3.07310067425709	8.87065492791671
ENSG00000198626	0.151738484489891	0.192684509919714	0.162162594672968	0.0808718873709059	0.0695346987700293	0.0554303310288537	0.0495810059131505	0.0608661419381099	0.0669438904517443
ENSG00000177614	0.149986543051964	0.324722909736611	0.262459197985276	0.500046729901742	0.836370896886659	0.661393584460943	0.790449232379822	0.532099503028139	0.378005513360272
ENSG00000136643	3.66584029235457	2.77853490923639	4.10413946838866	1.51406106532414	1.39040944209382	1.11177082392027	3.36949866378564	4.13538372972363	2.60641620323285
ENSG00000133069	0.209072060145618	0.161162140061983	0.121793329785789	0.407760313753588	0.248791776187224	0.421122986074373	0.2690217978665	0.134572607085608	0.373654304106652
ENSG00000261504	0	0.170473470101901	0.0858867206895422	0.0355727125790186	0.360913385621765	0.0980815830325235	0.709350048541108	0.789800119407669	0.608065563089482
ENSG00000135747	0.0491274091302446	0.110058568123342	0.00616099091173027	0	0.012944865462818	0	0	0	0
ENSG00000069248	12.4781730762621	12.0931037064098	14.6048949092437	3.7228209645268	4.87619841224087	3.20329944764796	7.67465193119825	5.73134347462944	4.67027264874489
ENSG00000285280	0.252746119387762	0.143248585690698	0.130687075886484	0.47261191519124	0.293029168573082	0.403178958601508	0.377645658641018	0.588165666265168	0.759924530895429
ENSG00000198700	13.8849430120515	17.2880873228071	14.5723060088935	6.88948773339856	11.801115806945	8.15158145864658	9.17769296674288	6.80034887758807	5.56071754227153
ENSG00000143322	4.69609342487306	4.92643711118136	5.58716044884003	1.39461914841518	1.90445661162413	1.14832264796518	2.11636153256389	1.86269594942093	1.29490799960497
ENSG00000162769	3.06013288921639	4.73927926784694	4.30922556251111	1.96264769869167	2.08792496147926	1.9439152738056	2.24800563499044	1.75128522272893	1.63788412384613
ENSG00000213080	4.36676387709795	3.61729059986508	4.56058225886931	1.56169720857387	2.98030451767156	1.47632005381315	2.71066126115253	1.93526227982481	1.2421356490229
ENSG00000136628	14.4468650389218	13.8886184726867	23.1009623970312	7.02082248551852	4.80865273833235	3.83270568712024	13.0702710428164	11.480663918709	12.6197471008253
ENSG00000117222	12.3929299792947	11.95316824967	13.3234408236976	3.91784480229955	7.09009592880396	4.78060860295853	7.59217163670156	6.89801811827806	4.51080976065944
ENSG00000235363	12.3030589475024	18.5919629259579	14.7068603321186	42.6391924076045	17.1976564965014	26.3922282805382	21.1859214497611	29.3173804324127	34.6366499083717
ENSG00000118193	0.837088046574254	0.956745540456735	1.16117025175003	0.681138926465048	0.238299816994025	0.314549546243048	0.438797288047365	0.304918718981628	0.360518640092538
ENSG00000174307	22.4354599068257	20.729041289554	21.4215906202021	55.1439129943397	37.4223666509944	47.0536741693222	39.7778484204415	39.6755834267475	49.1160759903664
ENSG00000143669	0.134126668556761	0.175404401173473	0.192809426195673	0.288237996571748	0.251085115288613	0.24885605554576	0.443244325222791	0.640408947642478	0.705688744738659
ENSG00000231663	4.98495820444592	3.43358275085244	3.66529671320657	6.63990973161898	6.33366377364758	8.09761549516514	5.8820539677287	7.20847135069816	10.3937666436165
ENSG00000082497	2.35805838281605	2.49080335035909	2.47738963547049	0.733773364847501	0.851148569382225	0.518128962213492	0.854851100545335	0.674578822280188	0.559401261404148
ENSG00000136636	16.4628462139818	16.0059082600121	19.8733574599534	8.23443418723696	6.57849831981098	5.17388007520019	10.3474335165303	10.0953362681632	6.90438630519845
ENSG00000163346	11.7662696277433	17.69488944609	12.2599223587872	22.0971667843226	26.6083104581515	30.9510260746704	44.6439243222049	27.4327873206881	31.2989753984323
ENSG00000137975	0.0802055687077012	0.314998035540084	0.0938789030505754	0.022218816390708	0	0.0102103387995727	0.0206075365894829	0.0114723576128213	0.0217028264006518
ENSG00000281741	1.3713907227934	0.646796401268978	1.37587158437953	2.85680269697089	2.1110779283979	2.5635833369089	3.77624584664531	3.29857696929085	2.74651462319829
ENSG00000153187	31.384856119482	38.9545812693194	37.325013669387	12.5305448919602	16.3970834578647	11.4515185962657	14.5318449176609	10.5677164520034	9.15258137051617
ENSG00000207181	10.0344097798778	3.6199304762379	6.71146404045095	14.5031266692532	12.4154204653887	15.162201853087	27.2390418639785	33.1365027875929	37.3636663122006
ENSG00000183114	4.34674720323991	5.44586599586967	4.95635611682918	6.23847728052437	4.7927174590655	7.589676832569	3.44938847133715	3.42762927638361	3.07609637798208
ENSG00000158828	10.374820896206	12.3198974643806	12.3690146725581	21.460981433064	23.5352666729574	22.9494804277647	24.9677126955152	21.9843224629991	21.25442481182
ENSG00000116754	13.0960841517769	13.579289298824	14.4778676407677	7.0160993475572	6.46926488312183	4.8926345639054	8.06112327085166	8.41459180681802	5.84028360560109
ENSG00000007968	2.54842026353622	4.55944227468441	2.69738604590107	2.61229536914952	2.78070261857541	2.53678503245745	1.23844050949982	0.763483088698735	0.245096511112743
ENSG00000158716	48.2623405032397	32.1696699420349	38.9646692596077	145.690001511775	74.7877705986435	108.631856400946	66.8350130378756	85.6918804283087	93.5991991555857
ENSG00000213085	0.695023335078675	0.312523879714791	0.524845129857677	0.037265361635881	0.15753610538496	0.299683354831007	0.190096092186121	0.23089702767609	0.0909998602219943
ENSG00000224259	2.47276018077015	2.20681833439857	2.19149765218278	1.55126444974619	1.99268173954824	2.30685606462131	4.31013130691354	4.00142476165626	6.2885681153611
ENSG00000163399	41.5070278056169	50.557350840137	42.0703065447372	20.4112773584912	32.8541450362103	26.1346017939403	29.4337867056595	18.8240940923548	16.1791111248544
ENSG00000177888	0.816608740107882	0.466224021930951	0.658144890424299	3.38953560983368	0.736714084534531	0.96670461897063	1.68432835583998	4.24575577498377	2.84807648713547
ENSG00000243364	9.09000699162948	9.78158779283187	9.37042115432889	19.0223736280942	16.181859344308	18.0018588971452	14.1937728089944	10.2743130887464	13.5218190869579
ENSG00000169231	0.628513097405094	0.524314394741272	0.55387614813416	0.640570447064275	0.75196143852668	1.13853559849823	1.34044603591934	0.858307549189731	1.40134863702491
ENSG00000143627	0	0	0	0.0463523224514485	0.0522534531371579	0.0284007277467913	0.00716515200546573	0	0.0150919591416148
ENSG00000132773	13.2965088105417	14.0845691888432	13.2814816930597	6.19635015854784	10.3988360556161	8.63295403723076	7.03694501080305	6.3237600739681	4.38980161169536
ENSG00000259865	1.92228730865829	1.85121966248699	1.96018403303002	1.08031416050567	0.597853312940067	0.776256167050341	1.29345370006854	0.872203021111518	0.633135544342288
ENSG00000162636	1.83517013086535	2.09692699950799	2.42469388496971	0.937080363536108	0.756875900029045	0.536473040826449	0.980799724870528	0.854166717374368	0.626405080607261
ENSG00000116266	4.58492468468693	3.55984405387265	5.06123312091476	7.10710436544776	3.98254322464099	4.39407267619704	7.92468730400032	10.9510370935385	9.66856680193441
ENSG00000162641	0.046753421409821	0.0155170665383486	0.0312707885609076	0.10685226783013	0.0739159781626636	0.0937410009693656	0.409928029639156	0.351091936390787	0.322600734880257
ENSG00000198715	17.3191703126447	15.0478976823801	16.1500356931448	35.8543426976218	28.3707797919836	36.2641700366082	28.2513830914211	26.24930618694	27.177109566158
ENSG00000254726	0.705949353218136	0.777041061717703	0.60366119934	0.267353950889739	0.624758173421422	0.412941669159537	0.499375546234371	0.22240464597491	0.192231854628562
ENSG00000224805	1.24745342918957	1.41949467388936	0.446974764254199	1.2588757831292	2.19132484260517	1.56534843157504	2.33516748203548	2.5235368414357	3.07410193468536
ENSG00000004487	83.932721157911	98.1405739525462	86.0318018853737	36.0227073931432	58.6461252252951	44.9205957615779	46.2496231648802	30.3050951699778	28.3572141815977
ENSG00000153207	1.41418239929377	2.55492493618845	2.88901206414515	1.06542112413301	0.412594444251183	0.572959999541907	1.7417176262331	1.01052200265794	1.17793851845809
ENSG00000156869	2.30609507247585	1.50279163856991	2.0578288309678	0.769070166388319	1.26208085281278	0.881581773527951	2.69789907144577	2.76649837744282	1.86832294189869
ENSG00000185630	3.27698985944759	4.04033026359996	3.55222439584772	1.4143857007085	2.02760025382343	1.27044947520724	1.8949637609319	1.34824091511426	1.09516351667905
ENSG00000179085	143.298610235498	105.154906457969	115.013457581221	310.686352579525	174.188482199291	230.683678294294	149.296516968832	173.54270405094	214.574466389091
ENSG00000198892	3.84226597946314	2.55725072889648	2.27784826572537	10.4248337891434	5.89044892130775	7.34477595933346	7.59015687732526	6.81104446250046	8.56901064731437
ENSG00000285646	0.172607816212699	0.152765545333908	0.102620321431725	0.143449193285108	0.296471562182299	0.219733406468174	0.406530799554656	0.288041723782673	0.397000595016676
ENSG00000116685	26.2505202111575	29.872535691078	25.9760953176339	55.6763584159034	45.3579721563932	52.2880163412446	57.9621794006939	49.1067431756063	59.8625204239841
ENSG00000120949	0.144205441884279	0.205116732126807	0.34102345339898	0	0.0325693086710092	0.10031148960724	0	0.0265200459822092	0
ENSG00000162521	19.0168212707721	18.0263363658418	19.0144795344643	7.66783905984165	11.58728875888	5.97131448869094	7.08780770783039	6.84549036969181	4.66753657922997
ENSG00000162520	3.04879328989349	3.50302675693543	3.38156464178621	0.729880954925979	1.96805429193427	1.23888827430657	1.67103203267287	1.43275937835588	0.790004455529044
ENSG00000224409	0.347918445862577	0.098975314287011	0.747975491574748	1.54898900344081	1.15248628792638	0.911124106347695	2.87331665231841	2.94325512852681	3.20759532621987
ENSG00000188931	10.1713809952755	10.8092807709057	10.3318543999864	3.22525927383102	6.0954260682787	3.57452880385197	8.24092459493752	5.97554198869678	4.07693482299995
ENSG00000265107	0.656806416090066	0.802594074567345	0.940504868410543	0.163755650120446	0.132159281109673	0.054728409672649	0	0.0153732383339692	0
ENSG00000206585	0.478842460333512	0.119192832754175	0.840712290326901	0	0	0.1371547339967	0.276819531137993	4.62322021116684	1.7491948741696
ENSG00000116991	2.35535394485378	3.89032472182031	3.33038011788859	1.10751264738531	1.73484886063371	1.17306429647505	1.78366036527455	1.33578916360062	0.942026254147233
ENSG00000049089	1.04800040250929	0.663181569098673	0.85048569536273	0.783865609570403	0.706927855680497	0.960571233115675	0.253110907000196	0.455704363084093	0.425367674027009
ENSG00000260920	0.84975472952611	0.893970580656874	1.0214288970967	0.259830413480394	0.26192870180145	0.367388752559554	0.982488919825005	0.743037760357398	0.673536450119206
ENSG00000126106	2.50851055813582	1.93225606549649	2.30098909998245	5.84874932391588	4.15474381388792	5.54596586847873	3.96487036398826	3.77578130659819	4.36357234827482
ENSG00000198520	0.0716080518188717	0.0653567994797968	0.0718420228989727	0.230606326408909	0.163526308054765	0.211943667975447	0.296676494465825	0.115229196752487	0.108992385776525
ENSG00000142945	53.6098675091328	45.9310202154752	49.5118335200514	13.7070657189833	27.4460474358292	16.6140050957516	12.8562400459672	13.1289647934888	9.84157997360317
ENSG00000171488	1.04827452976117	0.957039961117963	1.21634272194101	0.402890401492017	0.363581345369908	0.379877901939682	0.67958203217449	0.566953071045286	0.471017418778014
ENSG00000119285	3.92390812517643	8.08138192755002	6.45397489329171	1.89342152127908	1.74472671073042	1.40257782277168	2.85838085998598	2.07242993477947	1.51966251511567
ENSG00000237991	9.81627043683699	8.55868967733221	11.1259669742258	25.4662165079201	14.7083584792668	13.0704754614152	11.4722991634324	12.363573761106	19.3829702272848
ENSG00000238142	2.37802607765629	1.57849362738487	1.72923973975489	3.55045732985856	2.85612959062933	2.94631549706713	3.52743460758094	3.35794830110603	5.17394871935519
ENSG00000159363	5.37437536195378	6.93637391997339	6.1756034732702	17.5087360867891	14.1061046660819	16.9995629565146	16.498296503057	11.9656296788387	14.3124521257567
ENSG00000142623	0.508532060158392	0.346857707064362	0.582504538445084	0.264557085760011	0.371390645507583	0.22479613346879	0.282408993422852	0.118558614702028	0.180401701279168
ENSG00000225265	1.41534903246743	0.691645274539926	0.975687328535068	1.25563336820271	1.61988015802285	1.65143762862722	1.74686469273635	1.87791483500028	2.42122816947935
ENSG00000187554	0.0101552002450143	0.0151669141898497	0.0356593341817178	0.0538029802565889	0.0347860826005546	0.0349050195920735	0.12328546039561	0.0915118203788014	0.102015632775183
ENSG00000227533	0.114810180547801	0.0731607001513344	0.0552889486169872	0.171747552662209	0.188772474912343	0.168371472284135	0.270797492214991	0.325157476060233	0.212494784713937
ENSG00000154309	1.06977007062997	0.942126495089637	0.959892313503382	1.81066472058386	1.32602661660266	1.7280022833334	1.57309125116223	2.56421368007844	2.99233590254785
ENSG00000197587	0.290536812455712	0.335564983768067	0.202097034950609	0.0772660655228566	0.347050361601566	0.266298852116717	0.170199222380818	0.0299213936318612	0.0660377438682815
ENSG00000177954	621.423392498519	472.698831933375	553.365802075698	1268.55448923889	787.29627215102	1054.47548082306	838.214387320435	1221.56571308977	1814.87702825791
ENSG00000162885	1.68840997493217	1.98537990590902	1.898960769851	0.71191106625694	0.952183072304191	0.617096228998867	1.02686338382057	1.02038579489579	0.720960756581238
ENSG00000225855	0.938073625363262	2.16825187228584	1.1596172936786	0.856173273403547	0.759190955648059	0.793281760681707	0.723068991459422	0.610994404092394	0.387549148742355
ENSG00000121957	1.56234031469936	1.46172859193719	1.93968813758186	0.637539758388296	0.765209624488494	0.436586118228334	0.917104322641358	0.923006779653052	0.43347177773587
ENSG00000188396	0.144889600543719	0.187541785558598	0.0872178063976458	0.325116215925142	0.213795678370778	0.232403888750127	0.33504356536259	0.783388457921702	0.423421342234413
ENSG00000270872	2.538193335284	2.08686687396046	2.70081911094244	0.76706056820732	0.668803257195279	0.682952661742625	0.711434328801267	1.33670382599065	1.24094040534461
ENSG00000078618	28.93719999142	25.8278004269904	31.433855011865	10.8223399722165	14.6829348778626	10.3549900396693	18.2183463227259	15.1686401199689	12.5052067034056
ENSG00000163467	1.33818215820558	1.20967362820291	1.00691588596744	2.45837752510212	1.20628151009009	1.57352767469577	1.87293860350226	3.3773694792249	2.87296760498888
ENSG00000143537	45.049882673066	52.2625813085306	47.2164073257602	103.501638369765	71.7978636421136	89.6318685581007	69.5800859278573	61.1917555454564	71.4918757578158
ENSG00000143434	0.263614768143669	0.316315494876633	0.322118325831668	0.724657000473532	0.509383464322771	0.673755808113241	0.930006880648834	1.00937787682605	0.893015825758131
ENSG00000160781	0.380084750221266	0.556076242260488	0.326851400111288	0.47381560113152	0.915663829924626	0.888714989152853	1.51567169597405	1.02851884376439	1.08619173340046
ENSG00000132849	1.2880817990782	1.31695129885584	1.75830824509346	0.648862513329917	0.605892796154692	0.460473515866426	1.40739239432	1.26590666005236	0.714020985635806
ENSG00000116396	0.0730450103466064	0.173949940571165	0.0921712220193244	0.279746071259281	0.246838490067885	0.257106599665786	0.363939482539444	0.187096986592833	0.276000331685616
ENSG00000198821	0.0876018184744997	0.0920686333321787	0.078122708754791	0.0121338751880837	0.0872013501535318	0.0223037941253929	0	0	0
ENSG00000075391	0.776462657524821	1.36751928630964	1.21504349488485	0.471795792478894	0.368013002207696	0.320314855418198	0.684603740647845	0.454205055922027	0.431107664404713
ENSG00000135776	5.83732295423906	8.63796156096469	8.4961580380459	4.36954264428913	5.4009600118881	2.89863097621891	4.37709533232863	3.84907274687898	2.44209681120398
ENSG00000135763	7.27082579025028	9.25974468356477	8.21873821573876	3.22424556932607	5.76995385350898	3.75578166229065	4.14263270959656	2.94556277627145	2.05167990083209
ENSG00000135801	6.08111973640979	6.88838504119347	6.17482860125226	2.28990030090043	4.12425193008331	2.91971192877323	3.92148030583675	2.82265334771126	1.89318514263061
ENSG00000169914	1.31453904760548	1.65523095501702	1.78514644554194	0.629179759916133	0.808459962524708	0.558659021089824	1.02863484163172	0.884667904266077	0.55554192082075
ENSG00000285649	0.124864496750373	0.210395176407565	0.240908609892389	0.658547673184963	0.354321360313605	0.25310550716025	0.410895527139272	0.618238841023615	0.491212259184614
ENSG00000117410	68.5108396094897	51.9982504815175	60.0022290680328	226.53019669832	109.198714631517	157.41196736725	115.142908774613	131.931489165247	165.250941909947
ENSG00000230615	0.416408404100272	0.436818426182898	0.313326728030175	0.294309377360509	0.617185469588967	0.374854108709472	0.747971038779829	0.863911654142353	0.848842318920482
ENSG00000230667	3.00211571115587	1.84939022350372	1.60347074578144	0.430785940670888	0.364222089193655	0.569139336232729	0.12485809435267	0.7228973590178	0.683770346851777
ENSG00000228594	9.40956996676088	8.01599858848274	7.42798825037013	20.0378209304804	12.1095163515993	16.4040677992399	8.60304013673208	8.97189137526753	9.0265263421916
ENSG00000286989	0.182378795001343	0.309771099769866	0.0861057396494063	0.441334899668874	0.576672535277618	0.897276762518299	0.657408569576895	0.497185648938598	0.313516895479579
ENSG00000182795	2.22699609256	4.33878378513488	2.58516791422411	0.324778025189717	0.470195588127489	0.523387052546576	0.536429049614799	0.395115420579877	0.386766775485965
ENSG00000224550	4.86823168005737	6.19802730321709	9.04766560066094	14.9231867404664	10.8508756099942	11.703870634385	8.2123127570938	17.568236802434	15.8399313605358
ENSG00000084636	0.350088538220708	0.3971634517969	0.498111421061666	0.560736362901258	0.814008618718523	0.542096934154036	1.0082537380755	1.30833850970288	0.917163132444921
ENSG00000224680	0.96780131067407	0.550637311878441	0.936286222728249	0.430880743914874	0.0728604487405442	0.475212176946311	0.279743681114803	0.0444957813750799	0.0841748707053447
ENSG00000085840	16.3740800686233	21.8149235447542	17.1722806465253	7.68489129422542	13.9297225236472	9.19626666295589	6.7275749557247	4.49434479996161	3.96002176094981
ENSG00000283445	0.136711088590682	0.136119774396623	0.0623444438008072	0	0.0261983972681763	0	0.0478987160863377	0.0106662181139673	0.0302667186499066
ENSG00000182827	17.3186470900117	12.5815025802707	17.797815270268	7.98525626744531	7.20687080047177	5.72832154003045	14.5150926622622	12.8093299945616	10.1244380568635
ENSG00000162910	33.1338163313384	25.2066929789698	30.202980666154	65.5322548168305	41.5712514522427	54.3609806571266	40.7165423408622	44.0746993464572	56.6080022321844
ENSG00000162913	0.188090111943536	0.258137973370253	0.168304169388518	0.304182615279521	0.337550271586177	0.366929754441714	0.693554060924708	0.327208749625135	0.464247733304983
ENSG00000181218	48.2148880897602	38.134248605767	46.7878866711155	69.0741791268442	61.2910235637719	64.0872734719774	89.4272454491511	100.275494043053	113.304830877216
ENSG00000168159	51.8470704348472	55.6293297025261	51.9117670464886	115.546894182598	83.2461397812193	100.761823054624	104.512862438331	97.0040623917029	116.238287137376
ENSG00000065978	604.896221799387	541.771483489867	568.773048411363	247.984242459543	393.502393758678	265.84586953322	251.824072843615	230.67839811568	175.909066294227
ENSG00000116539	0.958622941883668	2.29613322074711	1.51337100294167	0.841666432893341	0.372321492105783	0.538548516571238	1.20223587999131	0.738972817230015	0.653880509082192
ENSG00000183615	2.65360636940894	3.32330259349655	2.10070272695351	5.47887388165295	4.10788287133594	5.51052092830668	4.81788755249884	4.40353181676081	4.31665091967726
ENSG00000225828	0.262227259472623	0.714570458859475	0.366933026739715	0.481738302370626	0.581859189942061	0.506002139904871	1.08509364191596	0.728448335088127	1.04193400589083
ENSG00000168679	0.26060894965054	0.278016152252152	0.473118926613441	0.340346762070813	0.346616774476192	0.220383902540841	0.55241419709396	1.11031318935692	0.642219146279084
ENSG00000125462	0.0357163092593399	0.0184921495729807	0.0100332422946887	0.019590619181925	0.0557136949036267	0.0589260332932989	0.0545097985198231	0.108509869410688	0.113074378781885
ENSG00000134248	53.2824528485264	36.1892999294045	45.4805432695295	75.6460585357901	66.6089734208844	86.6108022497248	70.7876691656366	96.247132809291	121.650594716258
ENSG00000116350	12.3511556257272	15.7539736072276	13.518826020711	5.9559207657397	10.2874386398425	7.43563690994326	8.79768054752051	6.18207388491163	5.04391578183405
ENSG00000234741	30.5273441218281	28.0295657582005	29.4962173250221	37.742163164259	31.4146206254552	37.9024076512531	52.1819108818575	72.6420372526825	92.4036336130586
ENSG00000185278	0.171472048321238	0.232996758149961	0.294478842577954	0.118195564524779	0.0797332284306202	0.0704940381680529	0.149275472607089	0.215547587047551	0.0700073369799692
ENSG00000135870	0.805575279480553	1.35185743533022	1.07255857589662	0.604632722474905	0.376771607557958	0.313422837168727	0.816922880316789	0.710806604301926	0.613070523516445
ENSG00000197568	18.4757954212153	14.7646951552086	16.2151129889284	34.5079764617599	27.499512869328	31.4207802560622	35.7577438544454	32.3055394177356	37.8147685113376
ENSG00000276600	0.0958724188079576	0.111367367337324	0.154965803146839	0.0796766996886538	0.2806886522289	0.250197621105211	0.227854166433172	0.294835855752836	0.39561732504053
ENSG00000215845	1.18090471420595	1.61672082923708	1.18476318464973	2.65799783881991	2.29915193803495	2.55563841859848	3.48926740669176	3.16711827331396	4.41366047197181
ENSG00000162755	1.43819776167612	0.761448166455158	1.29402659172244	2.02053007448826	2.87527663878673	2.77243941371933	4.632220782101	3.02695487624148	3.75263318935223
ENSG00000228013	0	0.0222638093071579	0	0	0.188540933415167	0.0256188796987001	0.180973133112993	0.345425109171463	0.0816822207755737
ENSG00000143799	20.3463932485035	25.773456409832	21.3709974151897	9.01464622674224	15.9429860787136	10.5027771314509	13.862070148	9.36410442133086	7.63853439996679
ENSG00000159596	23.5724501001997	20.9219626815028	28.0190427829124	8.58679146398875	13.5030056483636	8.33713540742258	14.5336867283344	14.6293624848099	9.39908672318301
ENSG00000143774	66.3102052493044	50.0046853329	54.8297431826405	147.160118500055	92.5397706716505	117.060767211117	99.0838163041547	121.008410421907	134.853237899173
ENSG00000142864	71.6679817380431	60.6546797874395	77.3703146054795	29.59775738917	36.6914816645835	25.8720713938151	35.2937689602423	42.832766038038	28.8543473543702
ENSG00000085433	2.65436568900227	2.69149974319601	2.82780846596181	1.37780523114104	1.09005688764623	0.793345402344915	2.81751337390237	2.29136674931929	2.82673793705771
ENSG00000162419	1.81845147028884	3.0420285860816	2.16531498535556	1.10673126676529	1.61976741868734	1.40298620773172	1.37688903855289	0.878841985356795	0.820091364676429
ENSG00000197147	0.740940214417114	0.907982077600933	1.03641698995872	0.296044831914417	0.255306819779374	0.242156828041106	0.439321670319399	0.473860964347652	0.587014593674191
ENSG00000189195	0.0470691461847854	0.0656117823072609	0.0731955557766546	0.143757766298714	0.0644931135818962	0.150998450854194	0.179590901764423	0.302968158967219	0.318092618570521
ENSG00000142920	0.0901609224967806	0.11629418647177	0.094567127174708	0.34229407348762	0.136062952600544	0.300506437329999	0.412238917678414	0.290167667290992	0.441634735478162
ENSG00000116525	1.0171789285656	2.29104452977994	1.25333552566268	2.59759534188681	2.97166544506077	3.3660862533697	4.11051939597261	2.49812029720092	3.06637028998041
ENSG00000213516	3.33448305776574	3.12024201930567	4.417912511307	1.16428432348266	1.74097371049943	1.18060379246068	1.94105615798943	2.36986613379962	1.87504612715684
ENSG00000117226	2.45177622955546	2.05332190879041	2.92875588721724	1.29111342985211	1.06263324867162	0.88209319119446	2.16182871936338	2.34211501329482	1.56246165230836
ENSG00000117228	2.9820359478774	2.4086209532864	3.48556824191149	1.05868309538789	1.70543352834413	1.17571474090961	1.6253565588725	1.06842369094375	1.10852084357365
ENSG00000162645	2.87842458607514	2.71171532892538	2.40516111966151	2.2803571465025	4.17686165456107	3.64353459217592	6.64037282045626	5.88189506066417	5.57677455729415
ENSG00000235912	57.6705888164173	43.4731025630695	53.3451965171712	142.892622037203	66.8191031991407	89.9735055018349	61.7134542230764	93.4596807965741	139.574211131439
ENSG00000137959	0.580013912116294	0.46638174042693	0.532709734252173	0.206585234532967	0.249520365368134	0.199553640540245	0.23657221257116	0.285171584888626	0.325331162643431
ENSG00000223764	4.44947518355665	4.8821981408567	3.41561062626619	10.6808611688124	9.3444578406406	14.6705354587529	14.2362044423973	8.01061238643924	10.4385759940309
ENSG00000188290	17.7886975894738	13.3756107310722	15.4684186185473	40.2354742893761	21.5252444860571	30.6819311024817	25.1559129915544	24.3241482213281	28.8236440982724
ENSG00000187608	138.62792990615	99.992750836703	117.930227360399	299.785650312981	147.591234444375	217.721354720703	158.554053756492	180.005194457849	249.231015444975
ENSG00000135744	0.020091555644947	0.012310556291701	0.0217077565320966	0.0231196028538438	0.0439812580447526	0.0106242823154178	0.151887910889696	0.14921831745087	0.0809213194563229
ENSG00000159658	4.46642712004685	5.91869284940845	5.18136880647033	1.90997029314654	2.77555786928545	1.84640945112428	3.6625979946252	2.48366766338498	2.15725455791
ENSG00000162746	0.318119875267866	0.286577829368834	0.212772863601253	0.321032751793366	0.630670149669309	0.32976400550441	0.656805600501026	0.799550738165788	0.922286391987573
ENSG00000082512	0.607124684521729	0.652165262256383	0.940952394614224	0.328237328394829	0.364673733465752	0.234357944944926	0.447845031754616	0.439808889370885	0.304716390737814
ENSG00000228792	0.0990292099554804	0.0739506604225145	0.0248381941296364	0.308625803964247	0.182656459137707	0.312014048083286	0.457991456309013	0.828642748230997	0.512479540687773
ENSG00000234694	1.03954452432464	0.828038559768791	0.774756258040611	1.2588757831292	2.28523876443111	1.59937774530493	2.81593725774866	2.60000765481254	4.52073813924317
ENSG00000117399	121.542211293481	130.809750115886	128.792060935294	65.1383750457871	62.3753521558835	63.1089014112646	39.1256615243032	31.4412675765788	36.607032090785
ENSG00000183856	4.68245709357279	8.41980150640348	4.85551696295764	3.08194130672734	4.6528669597373	4.28715346224628	3.39040284250796	1.76562850781851	2.22320541037664
ENSG00000132702	0.0356307456872486	0	0	0.133252411548266	0.0751084117688368	0.132674180073032	0.164785492220076	0.137605828426744	0.271162242290357
ENSG00000132688	0.32791420640296	0.635438226917192	0.396197746016126	0.10549149247571	0.260141113678523	0.294902384232846	0.199759496428243	0.0272344868761265	0.0429340216959732
ENSG00000143320	1.36085079993119	0.794912644319894	0.855586260079186	1.42501261924675	1.24307198128507	1.49678659799725	2.62236616835899	2.24238998781918	2.23148982561193
ENSG00000143303	7.24836630552179	7.68581262742793	6.82453877039831	15.8629378120749	14.6916461802486	15.7503320218185	21.366903828823	18.2633489271675	20.6996339669272
ENSG00000143321	400.505971279767	394.692823516953	384.659052814241	238.218740577665	278.13042498743	252.012752243606	183.490361168186	142.396189193152	148.645856733495
ENSG00000085832	3.57100431722289	3.7171750168167	4.58112178277036	1.97039463202666	1.2592671430739	0.817054061889799	3.70115742323644	3.56598286496452	3.21096669975536
ENSG00000217801	1.44370023673862	1.36647035135699	1.19807361988353	2.41074157839181	2.36698892213494	2.25648487470557	2.52442323221166	2.30594388017709	3.396492331702
ENSG00000131591	2.80731049506506	3.10436809078953	3.23397059264539	5.21457028861585	3.38435747158387	5.23019033089597	2.82573103803531	2.24672023844156	2.57131462047076
ENSG00000187634	16.9596541967212	14.7872251074393	12.7754644244088	40.5534380384525	26.4308787392364	38.2527577621955	35.3382823798619	24.9767661922747	33.9446666521101
ENSG00000137992	1.74759360049749	1.47078373585162	2.28573823601865	0.93336722027235	0.789145900219124	0.724218557543178	1.74113193732817	1.70796995519289	1.53937983244471
ENSG00000224616	0.23870540029781	0.237672931806411	0.206114434343649	0.285375829356257	0.336142704115734	0.260039033242297	0.513525887243632	0.342556320476597	0.705209919371547
ENSG00000025800	18.5768014489263	21.9278368703423	20.1615688725588	7.23029098006782	12.622982364904	7.89394742853366	12.6570041650376	9.25602950721134	7.52081078927529
ENSG00000064703	4.13092993776212	3.99949119739641	4.38900907040694	1.66728955344158	1.81040535380469	1.36067246016958	1.85669021591256	1.94057974201237	1.1193013907736
ENSG00000162620	0.136726223689247	0.156220312823145	0.107939379078717	0.497360049466485	0.297663922563264	0.359524225660945	0.272110533519594	0.577088796005147	0.630461036391533
ENSG00000233030	0.0664946346271769	0.0441380176611565	0.100067847306359	0.0759848401913669	0.0350421125187376	0.152368341239348	0.333152266658878	0.33526937047393	0.350859297368482
ENSG00000203812	2.64628055492145	2.20756415927951	1.97325653363223	5.26035536979062	4.82444996833563	6.18670279179284	5.91254248110038	9.25317735524613	7.40248225437895
ENSG00000272196	0.870236740854343	0.901131629191137	0.803233728245459	3.08095011358139	2.16462709059673	2.35303050736182	3.01851084485578	4.21226730350757	3.09417272954469
ENSG00000184678	11.731203776384	14.923551120133	14.7859822447987	18.7738314430702	27.9073451512346	26.4097254071019	31.4312553869518	27.35861853919	23.1865321150941
ENSG00000116852	0.158170750215394	0.210517824637512	0.150591251139967	0.235404560322319	0.331717498458676	0.286622273774753	0.509444428153166	0.272183664958644	0.39895179594743
ENSG00000163395	0	0.00322647925586938	0	0.0161584723970388	0.0136617099561374	0.00371269726425002	0.0412133724661995	0.0688313052813814	0.0197290280435074
ENSG00000174529	1.13491414960428	1.1593561119843	1.22734617073464	0.293982297349728	0.248556966274049	0.270190707212717	0.664616261696173	0.531276957199152	0.699940591540839
ENSG00000116984	0.931969583387245	1.66094909106036	1.37490124638067	0.542765618085269	0.441703698908865	0.46612948861577	0.688497647612767	0.559185375909699	0.567408752420551
ENSG00000120948	39.7854852875585	37.6734888302518	42.274498015035	13.0064002463798	20.6288221083233	16.0293028025533	23.0037164602049	22.6183844120136	17.615309341356
ENSG00000171824	12.341203293316	12.9208134374681	12.1744008445336	4.91849901690123	7.09432861400669	4.92218601706332	5.94475834370755	5.58542003990387	4.25761020198618
ENSG00000176092	0.42140914420649	0.4536069516272	0.439926025163083	0.283962596134762	0.273097235279278	0.195736415159902	0.230448746734167	0.175943869965218	0.204558975132524
ENSG00000137942	6.10159504695495	6.67734207103667	7.12822831662673	3.24719914681041	2.14722036959485	2.10572995151429	6.23827652394506	5.50182564681164	5.21226559562257
ENSG00000157077	3.30161276346748	3.47839935987371	3.79371044751381	1.32797661254887	1.9577365186651	1.07111316073613	3.15456322338682	1.99845163046111	1.83037096043537
ENSG00000121753	0.359440536882633	0.541869427915447	0.424103518151351	1.37895171134057	1.34729829272419	1.60086948933125	1.84965128696433	1.76289577967839	1.48254564696144
ENSG00000117411	13.4005007608137	14.5749832332737	13.1995165741206	19.4736678200849	13.5604586345285	16.1588930065658	8.05174528782626	7.05739521903461	8.57580720381287
ENSG00000133067	0.222097047236867	0.191929718313233	0.218618521479122	0.255971672671051	0.424005821656819	0.556933118367815	0.261634340208972	0.199599432524798	0.290847984413686
ENSG00000157873	0.195883092077211	0.147849751346826	0.18384420675869	0.504131857186787	0.46619430993306	0.434374825403129	0.55158986716296	0.45959401863182	0.480883152565133
ENSG00000180667	2.49095978613663	2.01588551656279	2.88403097688467	1.22149379381376	0.771453266039388	0.58160864951577	1.40249125652625	1.3487867342861	1.24703324688369
ENSG00000053371	54.880621565363	49.2920988356253	52.148060831937	129.964095573347	89.5157166026154	105.677144320452	86.7775546734673	93.6075185929557	108.737845567359
ENSG00000123473	2.98717857558778	3.75656306498428	4.51303730943417	0.844903092785897	0.621749948720614	0.532064266648749	1.02452603865495	0.533198392849059	0.470716295252392
ENSG00000186603	14.3352143163501	22.3140009565541	17.6250649285808	13.7868550981361	17.387969557804	14.7643748015126	9.54966408961068	7.13951473579091	7.56924911133414
ENSG00000117643	0.0161884484631408	0.0967105730200849	0.0690257050219808	0.153877097661952	0.119436464313504	0.171563579858168	0.262039844771318	0.224029058813637	0.206975439656432
ENSG00000238287	0.746361058007441	0.710822711697624	0.618573670993772	1.77992918213562	1.71011301176153	2.60253941534233	1.76340904629062	3.6343860040181	3.83280882345593
ENSG00000117266	1.33662247529406	1.00743248158609	0.980508623899352	3.03506592056325	2.81452552765889	3.41846627785156	2.9977569254891	1.58006278646946	2.90858070072389
ENSG00000170498	0	0	0	0.274218781561511	0.579618135639063	0.283529954312505	0.127166395256669	0.070794408462312	0
ENSG00000174567	1.01119987007262	0.607895030411962	0.803946446726599	2.71140815646024	2.13157526616651	3.10404222090878	4.76484697329071	3.65963748234768	5.22718584846601
ENSG00000158615	19.3674885059176	24.9335359625139	21.7491285216702	7.72986453860049	10.9108071719981	6.14194494678812	12.5905249916374	9.33763305272698	7.50035071544487
ENSG00000143776	1.0792866323167	2.14649194903565	1.83926103816515	1.043020005364	0.521558654201427	0.620648523173157	1.65427025292013	0.830446295601295	0.970123806503107
ENSG00000116560	40.5299900284662	59.0934255147249	48.2872840463746	22.3561768332431	33.7732682786072	21.8203032449355	25.3151629130788	19.7378704055987	15.9628866276715
ENSG00000121903	0.543259700544981	0.643851288075405	0.697795340825031	0.236679112570935	0.40021622207464	0.247676970813649	0.356440928259645	0.336368338866843	0.215160125272873
ENSG00000186510	0	0	0.0113329619935568	0	0.0595292504094204	0.0323552594583698	0.137135567497015	0.0581670974017155	0.116914923983143
ENSG00000244414	0.0529893140989851	0.0791401804521646	0.0265812252966285	0.39634050614356	0.223399378594489	0.424976071871015	0.183799202860854	0.625302838577371	0.462412740015146
ENSG00000009307	94.6153916871453	66.6067207627774	106.081902415072	41.0526587845801	34.1184120150451	30.726933148407	65.2611866049976	81.3321892434265	57.7575388357975
ENSG00000231073	0.906938029490374	1.27484508076204	0.267618042728284	0	0	0.122246610736189	0.123365225833236	0	0
ENSG00000203668	1.25195940773236	1.68886650966471	2.15503746991852	0.965997179235022	0.220810812254064	0.292084213669495	0.376471715142413	0.331435791944797	0.325790731256582
ENSG00000284740	0.74365685127553	0.533117033773218	0.41780853216246	1.70576546621331	0.877858012704253	0.988345325588338	1.75402921093801	1.30197353017507	1.91969720281341
ENSG00000215014	0.61847936341076	0.97363647291916	0.888824573073213	0.156283692556608	0.607821776721883	0.507513387781742	0.425187257703652	0.387334924460466	0.173008205945255
ENSG00000197530	5.44660654755142	5.45442143843637	5.68343042039044	14.7859816990144	8.40456928214151	11.3356508708605	9.62042280667284	8.82243765162023	11.6445217560553
ENSG00000174371	11.7975577983934	11.2551224872499	12.9025922964497	3.50812123974821	6.09216909469159	3.41451302001162	3.18787432982264	2.44366486062803	2.03403274708047
ENSG00000143815	13.8871860926041	12.6015422151263	15.5676274421874	6.82358140051643	6.79115526915892	4.51837175177779	7.44979049227901	8.66207402413062	5.10768987775619
ENSG00000076864	2.92014856435533	3.33889052197498	3.15215457813421	8.29692879622342	7.82750372231429	9.99792472083812	8.61425824369086	7.54914421692042	8.557022824927
ENSG00000116981	0	0	0	0.0161936653645996	0.0251010191735179	0.00496104463508132	0.0100128811439415	0.0167227197757248	0
ENSG00000254685	1.74604596884329	1.23433061596372	1.80430350259211	4.67975421975137	1.78141334793316	1.95646763564556	3.02817523390014	5.34512894756723	4.63485823115377
ENSG00000132196	11.650665455761	8.65832284017555	9.84010957108613	3.86243516347104	7.51309411523837	6.0229964751176	4.39369996621449	4.6754053891357	3.82770444663953
ENSG00000263513	1.04105749100484	1.01206908012063	1.02801085306898	0.51094000531033	0.682545731917682	0.544724772349313	0.540231519222956	0.50652734171615	0.239555707193165
ENSG00000127603	0.565943431053544	1.64520580243226	1.00055008489317	0.402574768515571	0.342306700868463	0.396310365733549	0.757914750727248	0.441155609773501	0.465382372811655
ENSG00000268869	0.0240251367003965	0.00797374039228418	0.0401727267893161	0.254573799504917	0.0928476613768958	0.123867257217497	0.157408291416016	0.0876302804319339	0.229158917841106
ENSG00000058453	0.307484302134162	0.832563615560203	0.512668722844979	1.0644477897673	1.0818319428996	1.27230140174426	1.45019124289914	1.11915789314601	1.2552156719581
ENSG00000143494	0.159895226133818	0.31840726795172	0.153914246542034	0.113131092084891	0.120701681096486	0.0841706798113137	0.084940881885618	0.0611951666369138	0.0684071368356004
ENSG00000120334	6.93695781112392	5.83968726313832	6.99394495464982	2.93783083789084	4.10642335496078	2.76975554207004	2.73357277176422	2.71085702165714	2.55024597627399
ENSG00000049246	0.905782828202232	0.942749610248572	1.0153681408553	0.32820729105878	0.389509377297506	0.246298043481278	0.332333290458235	0.205223653074434	0.0941167845681807
ENSG00000180198	40.2497385041295	43.9318784741205	43.0966369203776	20.6342227525226	30.692613950573	23.00827105072	24.3747856185936	17.0700832392143	16.5581150241502
ENSG00000116922	6.64139296266757	7.89736351703218	7.01774859703378	3.09023829140191	4.1869093699394	2.88571337700011	4.52655696066565	3.11724845688338	2.44275740023955
ENSG00000238279	1.367992490256	1.3620755351268	1.18699437708786	3.59505470403099	2.29915193803495	1.86385792941654	3.80457427164797	4.14087294243117	4.59204831373338
ENSG00000189171	12.8816400858854	9.63267420229226	10.9949471966244	32.2049912264115	21.1499152783585	29.8321449311702	20.5481039331908	24.8288066418844	36.9804213560152
ENSG00000116885	2.30266889013321	1.60559757062977	2.74114595501544	2.94952396752747	3.88167438031941	3.99362313696272	4.96646805865223	5.04021654393875	4.89603075073943
ENSG00000201448	0	0	0	0	0.802029745826145	0.871836293622431	1.40770242191104	2.54695232305109	1.48252175381816
ENSG00000171865	4.91721671335586	6.22104385023169	6.18565456567616	2.04190362021278	2.53390134533305	1.61937175587827	2.71474050536708	2.08735735511073	1.14200309026245
ENSG00000163029	1.60873324545069	1.51422458255823	1.75433651788492	3.38809809710262	1.31222973499206	1.67143370868128	2.34524527449259	4.21140975723242	3.36538398989003
ENSG00000235092	0.0249425279309805	0.0607069086077164	0.0305849191689467	0.0656417982542252	0.0847090140919144	0.0412780763524793	0.163418870584287	0.221197548970188	0.172104577540403
ENSG00000157851	0.685244758076589	0.840370352613572	0.71263555986442	0.333357905848329	0.510850161033305	0.552121752689324	0.289859270686491	0.193639983872936	0.125497948548774
ENSG00000084710	0.15863934183369	0.27917306538533	0.16470968966338	0.197760618047108	0.22552989037945	0.266293847910157	0.477743225400983	0.410817763886203	0.357136189192009
ENSG00000196208	0.0505342107430476	0.0974865446786076	0.0427775558646755	0.0885884154960117	0.159786621176174	0.0995122024332553	0.246492294859844	0.126042747498779	0.10768316792936
ENSG00000229621	0.0170792004120696	0.00850266401552182	0.00856750236833479	0.0745185662377354	0	0.0195679655288897	0.0394940435899355	0.219866061949068	0.270355478594287
ENSG00000115194	0.255366036338111	0.318674420696906	0.20837633795229	0.645170307086967	0.527536943118321	0.854326990326996	0.472407940755784	0.473386960227697	0.538976105869117
ENSG00000115761	9.11510826277721	9.45787049140947	9.62755211066297	2.77533926502834	5.2108516551814	4.32745353625874	5.43218639883826	4.87551272877309	4.36857923866081
ENSG00000118961	2.21436283258222	2.35030090158085	2.95028215550379	0.828130822953919	1.28364562297237	0.61903720230227	2.15061237365046	2.54275373430775	1.55847883781003
ENSG00000132031	0.735207814374335	1.47025929022192	0.956392654888816	0.233011992266247	0.321779119223552	0.249847087636006	0.511470425352395	0.481249200019906	0.166907201576323
ENSG00000118960	1.86324558855791	1.4916341211624	1.49762167484578	3.84555981760891	3.25418428152639	3.81579943846243	3.50615359377365	2.99481404593994	3.56173950685899
ENSG00000119778	0.742226333382399	0.701785969291031	1.02788162972587	0.475450086267062	0.364545088737091	0.2527586336829	0.719820409223316	0.570407018911319	0.525874508880434
ENSG00000233862	0	0	0	0.0348136931072046	0	0	0	0.0419429176736173	0.0736779570042989
ENSG00000018699	7.71502404939904	7.65326689591372	9.10750136744824	2.54478692973064	3.73219871672301	2.47603533148384	5.340212970719	5.24117139942678	3.90905850328753
ENSG00000138018	7.99121547956725	7.40350280492126	9.18733491719059	3.75466819992126	3.90280503793889	2.57495503643289	5.48369392062087	7.4591412586902	3.91625751353197
ENSG00000138028	2.99914679190627	3.99925487905395	3.57768073232331	2.50055450871348	2.11417574558693	1.75972367004452	1.49572724944107	1.25993780154274	1.29793828274184
ENSG00000228474	198.714034543037	147.682303639078	169.719794457708	357.076043051183	267.035001843069	323.942108767231	259.338377746629	392.62543535994	428.349643211163
ENSG00000138080	0.170936335391784	0.350405562104463	0.242110376786295	0.808488959491181	0.540492056111673	0.66817712152451	0.441777034072208	0.698988274692165	0.563206407628488
ENSG00000115808	1.5527094900439	1.53645881937567	2.1397210303077	0.786183966501441	0.357585333823009	0.368332760660079	1.39507321928954	1.03905137303441	0.879533845168131
ENSG00000115163	22.4026531057214	20.3499898696502	20.8790955843819	10.5857383952948	14.8424472469757	11.8872127587083	10.2722913135065	10.1016610449432	8.7085792350055
ENSG00000236824	230.682355265669	204.956843634114	247.094950267537	1501.8486210991	406.915405753115	525.220338366961	265.580658173791	275.103177592079	449.306941353575
ENSG00000115380	56.930404365886	70.3803292567092	66.3035656536648	20.6194597771504	27.5811187437817	19.2459732238276	26.0450707373478	25.9306409723749	18.8192235667116
ENSG00000119844	4.57196157332134	4.09459519379141	5.04798071482866	2.45291957257202	1.65050962778996	1.41973105612398	4.43199253494593	5.2764728629337	3.65611149874118
ENSG00000272702	0.597807472970004	0.250263705589042	0.395296851487369	1.10090775538665	0.70167889596776	0.583738141231628	0.903255425131929	1.19809125380042	1.66264301707401
ENSG00000119203	13.7523658534526	14.1065331960611	16.1431617691931	5.92927440183065	6.29865335601653	3.91772860364745	7.71009233444138	5.95842694533056	6.00560070471361
ENSG00000170634	2.88318337971562	2.20521147464613	2.74182340246937	5.46277620665516	4.57282979134147	5.34693475484313	5.26782437337216	7.2755801491285	7.35373646838143
ENSG00000115944	28.8971386633025	22.1388618699472	25.4528297563245	33.5650026435865	37.626513643545	37.7993063479832	44.9043259274151	62.6406608888426	57.1091581308576
ENSG00000151779	5.29927195818964	5.48827907947601	5.29677335365965	1.89566337255782	3.1060522493605	1.77744686458582	4.26735855735739	3.69203087002418	2.24708425379986
ENSG00000214595	0.0758013161145714	0.0946413152640246	0.126748313673113	0.0509969291320956	0.0456533203360497	0.0551409606556566	0.208670725807276	0.142499941872659	0.0879046268811101
ENSG00000162927	0.341279301555174	0.321918794410178	0.455667725294719	0.630163791936985	0.503042784507973	0.361610938985939	0.685337283860393	1.01741863506496	0.843619015251057
ENSG00000186854	1.74367225408642	2.09940284420556	1.82347629816201	1.07148855109749	1.0262432832524	1.03606476521324	1.23188005237466	0.887500852454906	0.656853819468318
ENSG00000176732	0.391427606204092	0.353196954877791	0.441794869789944	0.518452892615828	0.812223768763748	0.644669977115951	1.18799559531371	0.960554413136305	1.10219257491808
ENSG00000168890	2.88620552423963	1.86318230974054	2.34196483479387	7.80480255672313	5.7229940325109	7.68190592208719	7.84020887253448	6.6715781330514	8.68173361133355
ENSG00000228925	0.139086120630933	0.223705785289034	0.0214677797763506	0	0	0	0.0989610966902036	0.0275461622027743	0
ENSG00000138035	7.42481842529232	6.74616565259804	9.26202222768221	3.34893120547347	2.60072280271011	1.80253101175477	3.82681681828716	4.41846220647647	2.71994127664929
ENSG00000163806	0.248013723353906	0.331125423407808	0.152687503448075	0.091347212548591	0.100996338363292	0.0516643729554033	0.0325857042109036	0.0725627442464697	0.0137270532760941
ENSG00000068878	4.91758120613678	5.63179252960199	6.16184877872886	1.65797868389846	1.44758960070849	0.963197891366352	2.95972075680739	2.52930600210616	2.02664447170516
ENSG00000115350	52.9293301954251	40.6199638599607	47.2523543795792	84.8147379845013	78.2895722179971	85.7110106786855	67.3825798110169	108.322665977001	107.826494225874
ENSG00000135625	0.0661863999112482	0.049425093733716	0.249009961375495	0.567244603451355	0.366236591899372	0.464464998903277	0.315665255482263	0.330165073094146	0.342516878015512
ENSG00000171150	2.6237881728368	1.80600216336526	3.2924236724822	1.47040211141044	0.754207785280624	0.609633565316171	1.72441197380994	1.98747031383121	1.24475416279359
ENSG00000119737	0.112507397556871	0.373402570614798	0.225750005098014	0	0.0197634837080368	0.0429672901154894	0.108401153549739	0.0724172029256315	0.0456650683482673
ENSG00000223935	0.196509636520978	0.165087852185013	0.209473690998829	0.0306212402306723	0.019417298194227	0.0562862092598279	0.035500784412442	0.0474324751098756	0.0672977696349269
ENSG00000232531	1.80011836090994	2.22174529515805	2.20106254970563	0.654510730775755	1.5020247618108	1.37495328369566	1.27913361188693	0.844867367465701	0.82197123026881
ENSG00000221843	0.163983544670975	0.245507295559507	0.182532408706856	0.074606835307782	0.172835894378557	0.119310068568767	0.124553599548737	0.0847487019971648	0.0801616559210758
ENSG00000168874	2.28088899995352	2.33831309420324	2.29046037740218	4.42564954104854	3.87314106600982	5.23619475865885	4.32691320487037	3.47185801199171	4.08628431071699
ENSG00000234362	0.326001601223369	0.162295775964172	0.363407526656858	0.316085209927221	0.209977898399871	0.477257985826154	0.502565348043884	0.862659909020922	1.25703210975841
ENSG00000121152	7.34907947142877	9.08837609956248	7.85760920150912	2.64371834405438	5.24501720195567	3.33018819065233	2.19882257980168	1.90758751529357	1.35873288621517
ENSG00000243943	3.96666564470368	3.3675225966675	3.76027678946214	0.901089148456159	1.92815242076113	1.36493897551079	2.22348997033613	2.24590433955199	1.7168612719501
ENSG00000115306	6.95795188112075	14.4176032473991	9.18247586102052	4.29517637182108	6.11149010800997	4.53447375208186	6.39701419837385	3.54758050711691	3.23392261882285
ENSG00000231584	0.440356056979603	0.465854604278466	0.579855766599302	1.22370131271824	0.966933058052082	1.10364697169307	1.81381470355932	0.873947048017458	2.0330984658962
ENSG00000168894	70.0799595901336	49.3224473983648	57.1728196846449	132.383078895283	82.3446074719635	118.761606216585	83.8748443707679	116.239358106222	170.266496033048
ENSG00000231351	2.83797125500634	2.86440439268251	2.88624734240658	7.46336642212313	4.34334841363434	4.8550059899505	4.94438053636574	5.50514142636632	7.05335411637102
ENSG00000273445	0.290852457387763	0.144797219049516	0	0.135966812524249	0.383191989672491	0.333235205562351	1.17699563609784	0.46802970038973	1.06247392356968
ENSG00000055813	0.181340922022268	0.21856848086959	0.100542160146047	0.0356937670214363	0.0855056505880766	0.0656102373615714	0.0662106024890095	0.0184299493104366	0.034864846787046
ENSG00000236090	1.36337089400514	1.29929647450682	1.1919622665009	0.339917031310623	0.554259842204854	0.133889145092016	0.225190491600352	0.852482668567007	0.426886844291391
ENSG00000119801	8.04010224028566	4.99404381048009	5.96485492862162	9.94413811562908	9.62337228901562	7.25889725767507	18.0478889871435	24.2762531879436	19.7548407171759
ENSG00000071082	146.829232162292	105.732015946484	131.113427598455	302.926946907351	179.239741479666	249.494467691558	170.297780840583	253.258081571548	352.781812069637
ENSG00000233205	0.275867084875981	0.412010822354009	0.691921122182729	1.77680284282274	0.290759261484513	1.05355392859291	0.797395839109442	1.83485179965435	2.35137671609684
ENSG00000204745	0.1707177467276	0.401769358785614	1.26640101674087	0.141878413068782	0.0926930820867845	0.0414897587953125	0.179440328484707	0.10655537842865	0.428349170767225
ENSG00000172086	9.06117271092645	5.67729332974471	8.06126774861213	11.7663587761369	12.835797949917	14.1415457981804	18.2444272839764	26.1335045427674	22.8447610637357
ENSG00000204923	0.396164625455783	0.212660593690902	0.255756256872315	0.764410716490075	0.442966981569113	0.43415887020538	0.896178338216525	0.838166541880607	1.39264436025014
ENSG00000152689	0	0	0	0.00455373081298071	0.00385010092888911	0.0104630088266158	0.0126705004484038	0.025863767981347	0.0111199475673634
ENSG00000235847	1.46481133979744	1.66104167344885	1.57165282046604	0.253616852376838	0.38597162068566	0.326328776431525	0.56453972775085	0.576185786593781	0.39636332900009
ENSG00000168899	2.23661858054514	1.3114229143029	2.21899395833842	5.11166371135468	4.1908592288232	4.66951104503194	5.11450364112677	3.67906891065851	6.23362865284239
ENSG00000135951	0.231597431323341	0.251799909736955	0.315147007116827	0.45131763669066	0.266545750104391	0.286695237870254	0.489379396200292	0.620274209031758	0.482975434409135
ENSG00000135622	1.63946061575566	1.77049305579415	1.45819385619939	3.26608572625296	2.95415363035452	3.47858060857022	5.14714510892587	3.45802319825448	3.58565754035923
ENSG00000150938	10.3833727179197	19.1443035695179	15.6327220689829	6.2110836917886	6.78265634319609	5.09891117837083	6.70672420034685	5.56923154350959	4.18924553220427
ENSG00000143924	2.63443599705393	3.14718159551303	3.1169525332808	1.20700249183604	1.34745605561636	1.1550943817419	2.46718637902926	1.99671756307038	1.66830281211699
ENSG00000183513	14.0832849445767	10.007873102557	11.9423677633395	21.1439247139487	17.4939100655272	19.3756442363349	18.9516918629096	24.8517657311441	31.47810306396
ENSG00000237638	0.235960374314094	0.206366021952169	0.191944335989622	0.445199113283882	0.379768965564649	0.635674433868738	0.682045198532298	0.742979095600003	0.679469071634827
ENSG00000158050	3.74534735174289	3.69874700293671	4.46213200201054	11.3932999359355	6.10365841092637	11.672301582081	9.86103209003543	6.91781379860652	9.88943457630569
ENSG00000222041	1.35928686883234	1.33794005291981	1.28468761025836	0.79537472990786	0.742646997449259	0.724649552592069	0.454163643806797	0.514242772597996	0.641789976722489
ENSG00000115760	0.526597999691446	0.926043811605176	0.929796614260714	0.520782281143388	0.214362637295788	0.294739056549297	0.627920571583482	0.403347356310782	0.480576386920939
ENSG00000186132	4.86391778401833	4.27682905686795	5.39947816247459	17.0089757752342	10.5991792046862	11.8980407854743	12.7518680540826	18.1176284791793	19.9829193057484
ENSG00000186684	1.403132604228	1.56230774674752	1.18445020686319	0.568944702551036	0.60427278601956	1.00690810672082	0.989955572065822	0.500130872923665	0.537360730796771
ENSG00000240687	0.026512546757156	0.0263978724803304	0	0.0826266922834734	0.0698594444372537	0	0.160932894199738	0.0682609151142347	0.330902158843023
ENSG00000115128	132.62872056882	97.6512445269936	116.009114953116	269.192534108009	162.081015023712	212.857319905008	160.205920296289	235.931899847661	306.60872486374
ENSG00000091436	4.03914923799146	4.51164386303878	5.03404194938136	1.5850318365258	1.76733564289256	1.40787287658623	2.60307418566346	2.31424480076799	1.73698784918566
ENSG00000176771	0.0759598465257699	0.0756312986669803	0.0556112699476781	0	0.0259655348016077	0.00235212552289645	0.0237364859911277	0.042285648973829	0.00499961586956351
ENSG00000169756	7.53368123604373	7.89350738720197	7.79908747988094	3.08011808992006	3.73320025146377	2.7266452896258	4.03392064665148	3.90275699205437	2.32565711490417
ENSG00000135940	195.495280158572	148.721744098596	163.54219687502	378.217703828024	265.253110483229	328.571321712832	230.943180285564	336.447058618427	381.008090731268
ENSG00000071073	0.405445790147481	0.387463293191342	0.443563852638228	0.396217112461697	0.274867479516009	0.312797056279729	0.692565925350222	0.84979738875246	0.749222738756331
ENSG00000213222	0.955819906215871	1.27525885715956	1.45759326563284	0.667256801482196	1.0477148072058	0.722766718977739	0.685175509399006	0.393746505488536	0.279326153226694
ENSG00000188738	0	0	0	0.00207538912481364	0.00175470574028531	0.0038148613738323	0.00673709607263973	0.00535798257813131	0.0121631528244144
ENSG00000116117	0.293570704653069	0.482296531488295	0.441794869789944	0.157823159958054	0.179849548797687	0.153459483683036	0.424284141183466	0.205495657236537	0.205544020727967
ENSG00000144354	13.5840814077632	17.1874004558864	14.4846258831498	5.80433820419989	10.6459968742361	5.74055665504844	6.22006590606864	4.73478546418669	3.34217458164078
ENSG00000136682	2.46486305583162	1.82903109474686	2.54785358268271	2.78464429026598	1.87955875947311	1.7890939002713	3.34375350428699	6.09379010213768	4.2973918535062
ENSG00000144136	29.525654497983	38.6290669444087	34.4736861280399	12.3684501878967	22.2933607361401	15.0037740833207	15.8063801094905	11.0701421433525	9.29156947086815
ENSG00000071054	8.14616673823627	12.0593530402526	10.0500699378919	3.49892023200099	5.73836491983591	4.36289885386374	6.9989679231358	4.90638810069956	3.98527653047019
ENSG00000152292	0.0184820342421031	0.0414047119663832	0.0417204498713145	0.115198993901458	0.126618393386721	0.084700875972544	0.133556139993619	0.172495766253311	0.18003794421515
ENSG00000125629	4.63725585699692	2.81584769146546	3.86952654308003	5.81180674090992	5.53717275608265	5.01118258491232	7.45338339611396	11.0436051126897	11.0571257754787
ENSG00000116120	13.2325822750085	13.6610747080624	15.0733121470794	5.3031280080823	7.2994078316699	5.01035716927094	7.01019565793857	6.97538008135937	5.19058034247991
ENSG00000238273	0.225747882794258	0.389603862678269	0.385025329699075	0.140709234885194	0.134829531053793	0.112078916397456	0.156606219992211	0.0581225078291577	0.100790454612302
ENSG00000189362	1.95874085958035	2.19292891746715	1.8745813354363	0.892692451883345	1.01162685273538	0.472274722365953	0.935798500818675	0.844390135323816	0.490936226752889
ENSG00000076003	53.589477349736	53.0645914914535	58.199306725414	14.1398908637672	27.8934113962421	17.7390327352771	28.902369087837	25.5425369693225	18.8932787424616
ENSG00000236651	0.847299132442772	0.370376044516131	0.393933758896034	0.901674651476599	1.06729053123517	1.53902048884718	1.91151170975288	1.19717070731268	1.2833566603118
ENSG00000121966	19.2768789013248	15.3866718775308	14.8795631756926	10.2196794413607	14.6758366914242	10.6252679164871	7.82341140492439	7.72630551594458	5.31597856459968
ENSG00000182263	0.100710076901768	0.214312118116438	0.27934349227691	0.108313936350035	0.0790897166372916	0.0610864174348607	0.109591799895307	0.0432157780082249	0.0360676875080234
ENSG00000174501	0.0228977616907791	0.0296383390986588	0.0183780619965493	0.0827789551407254	0.0724015655784274	0.0262344021174	0.11648762168718	0.106117300858133	0.0892210432668735
ENSG00000196096	0.0568400141102316	0	0	0	0	0	0.197155774927465	0.102440779818945	0.276846129476756
ENSG00000273301	1.01198664297289	1.23194521712232	1.13023204507226	0.823576452442154	0.346147364333602	0.315021026849451	0.693206505323969	0.506356972100307	0.613800340984626
ENSG00000222033	1.71564480946135	2.40998111157756	1.95385189816172	4.6936488707001	4.20298441199587	3.91004369682041	4.91083340170925	4.79923889280125	4.92341482768947
ENSG00000198369	3.4700203942025	4.38889445424201	3.8820901762234	2.16954129194006	3.08600066669214	2.30449850604155	2.32146239319102	1.37730811013871	1.60673849477159
ENSG00000169607	1.20727191316882	1.08041409601917	1.38785228015166	1.37061713649993	0.333259212101698	0.279932209650658	0.498518335724351	0.744701723131096	0.472513110225903
ENSG00000138356	28.8899552486726	32.2842930772648	33.8557303509632	2.70526205177637	4.14994799905939	2.54037947604534	5.06431354433489	4.94727291062608	3.6543407639229
ENSG00000138376	1.94977162400988	1.83291249945802	2.40615905295055	0.804811481423249	0.491894630165956	0.353501292746908	0.773427628203299	0.801065097338998	0.584065994038406
ENSG00000115844	1.30839552103246	1.69092545100066	1.45852283670696	2.85022318546288	3.62168666105808	3.44479510293966	4.28618380054189	2.36488113842162	3.60475838087594
ENSG00000157827	1.77093044388328	2.53042721486213	2.73248850101295	1.10568691778922	0.802639747153971	1.17017564959034	1.69881459754049	1.33403415362074	1.17819210569258
ENSG00000144369	0.592641697983877	0.412713762549964	0.687373510549701	1.02918170080299	0.296069469598638	0.357162318996116	1.64768240205535	2.01977151457665	1.56006247894589
ENSG00000119812	22.214824660067	20.1993445208118	22.2673880181017	7.40838078730417	11.6228931171204	9.61192867274125	12.0394829950396	12.5674395093062	10.8666523876379
ENSG00000231908	1.25888048350276	0.567030331087036	1.44342140664196	2.05507090685506	2.0850324445691	1.27061820746866	2.0100056337287	2.2379679719399	3.5037308013901
ENSG00000226856	0.149107905369676	0.0636269877559356	0.0641121849921212	0.221284143348687	0.15715722108087	0.18710584326783	0.566453854314201	0.310778491832023	0.38906142770861
ENSG00000272994	0.631838804574605	1.10518608045187	1.0736379627784	0.383182782758974	0.53995739919058	0.221738126055551	0.454115658793495	0.527602051352644	0.429733581727953
ENSG00000115020	1.01975463713243	1.35078612456793	1.61004387112227	0.627712823942561	0.383722285810981	0.475226791215061	1.19160860631391	1.03761912541426	0.857948428456838
ENSG00000214184	0.614284758250125	0.489302242094735	0.616291863103933	1.68469517395503	1.08770892688011	1.15422832464807	1.3920661778629	1.23363022405603	1.19677913793832
ENSG00000225111	0	0	0	0.782751372740879	0.35296149155334	0.0959205815584594	0.580789805202101	0.754435934956579	0.101943126994959
ENSG00000153107	4.47853299392306	5.55088795581807	5.06220655560764	1.25485389190357	1.80969432079167	1.17421086628181	2.18323985191714	1.77659843793533	1.46162343425857
ENSG00000115966	3.28745207117859	2.54244882274737	3.97975158961217	2.46399951335024	1.05062968060439	1.14598492053719	3.29574566110562	3.62997683119171	3.5207958265396
ENSG00000036257	4.09715172861288	4.44642620635365	4.97510431704422	2.39528496848455	2.08452445594459	1.45263612750681	2.48201612812437	2.26704555787213	1.62280078417456
ENSG00000196872	7.7027992460791	7.52406973418086	7.41817875413148	3.35510030479603	5.28633914254242	4.34091089243709	3.40608635422757	2.47095807814684	2.13398056912508
ENSG00000197756	184.0554661891	145.748726963576	163.322206518613	331.915915770719	234.579081868611	315.124771687128	234.930334206917	327.717790465349	417.692231404065
ENSG00000055044	16.4184168943553	13.2247979310573	20.0215569579414	11.7810218011237	5.58074540365417	4.4038650753418	8.30593874797554	12.7139967908558	10.23693949878
ENSG00000115145	2.25704683302716	1.57511850887542	2.78183742077556	1.58922248404966	1.00774516764519	0.746902255678603	2.55265519238878	3.45759013313298	2.29672178209666
ENSG00000079246	95.1763156687501	82.1873309147035	105.359072876258	20.7422188463681	29.843522437854	25.4620244381909	38.0189811848501	35.0212668726549	30.7321019984757
ENSG00000231890	0.257142630998471	0.351297547891988	0.296980217260945	0.227370636843779	0.463261957663758	0.5549690790168	0.815871393021999	0.662056024553733	0.790059234210933
ENSG00000065413	0.234194507537199	0.185935614980939	0.224209920469441	0.0496120912687888	0.145198274583526	0.078917974184909	0.357495611552294	0.336955110977605	0.10623910860581
ENSG00000144460	0.603967563958475	0.923509822284315	0.696110744066421	0.313712110933078	0.416802860035634	0.230659050911131	0.303431919683579	0.379497438807127	0.223253768045452
ENSG00000232023	0.171419206395715	0.0401594752371539	0.222561445703974	0.326823154911908	0.371973734196717	0.508324889840875	0.209853943482115	0.623078060303122	0.712135834750097
ENSG00000021826	76.1442520561545	98.2614981759626	78.445304384266	22.5193027924079	34.3476772692404	23.2405696731006	28.2576010623774	19.8991208157169	15.7042286098149
ENSG00000063660	16.7638178665272	23.4619449780968	21.30938824571	43.9159045162268	38.1834777933541	46.1662582278274	30.4953088025375	27.5831818457837	27.9522520968575
ENSG00000260804	0.224514444552816	0.72030636922345	0.275303135187825	0.0932936197752153	0.170902653589637	0.142905821953359	0.230741565980335	0.0481707823781043	0.0911270518944774
ENSG00000118263	0.38790271862258	0.662702884421182	0.427449176949378	0.17439923696697	0.214474981047527	0.223428052962881	0.438691111859584	0.281060375034299	0.381995051337406
ENSG00000196950	7.53569408986619	4.99924069210788	9.07237932516093	5.07737858537133	1.92654107746864	1.79179563146997	2.61875998836862	3.55883910968602	2.6750012113584
ENSG00000125630	8.0149297131271	7.41102005268605	8.12868760020548	2.59239157723793	4.61593658516453	2.9051131875384	4.64731902425331	4.09007081954453	2.60924323010694
ENSG00000168505	0.555637949254924	1.03941056899181	0.861518940981892	0.262371636517633	0.470281078234421	0.405112267482533	0.233610993687637	0.260105699702011	0.112762562643009
ENSG00000226121	0.178451478400203	0.41554105892014	0.525553028288214	0.175813998895159	0.106176933071545	0.1088229614998	0.163064195295771	0.140800021287161	0.119160321291718
ENSG00000204186	0.21611823730308	0.32994797919365	0.375828923265641	0.161648462555203	0.1100960748238	0.0907906210916598	0.239465019597402	0.338496115757511	0.32894683900997
ENSG00000183671	1.2400228709907	1.27604465270348	1.37612710411811	0.302255087827371	0.350470584767501	0.523840099075609	1.5298332733533	3.04103701587032	1.73767347768013
ENSG00000136731	5.85568339566362	10.4205770251733	7.64680651024727	3.11828724678928	3.15062216409547	2.42989509527821	4.55224096707604	3.21348227277897	2.56139629472787
ENSG00000135617	29.2670285246436	22.415723333627	25.2661930118147	65.5778395790032	41.0604955087524	48.2870629598523	41.8092131174314	50.9432327731898	61.1263042566533
ENSG00000115008	0.36987434467011	0.232594442102346	0.634747008632677	0.643095384968436	0.553985048034202	0.446075882507858	1.21542576487757	2.24292269904171	1.83707377711913
ENSG00000196141	3.97797011101516	4.28428277946327	4.0682243636111	1.42119333553998	2.46653495007404	1.52136392398826	2.25406784773189	1.92701255576133	1.36989307422849
ENSG00000177519	0.261767211648986	0.150893944062127	0.110577897233974	0.326320350058198	0.377544949824686	0.142063429739739	0.0318585284958813	0	0.0335518081127269
ENSG00000116106	0.418432496778066	0.540833139460166	0.411977322647427	0.025919011124559	0.147920021430366	0.148883878577302	0.0841378929696627	0.140520434271102	0.107597637216152
ENSG00000163811	16.015138753153	14.1449908245995	19.7734968668384	6.811927365948	5.06844486461763	3.65113055472959	6.45071143338187	8.29107256717697	5.26705327940711
ENSG00000125633	2.44646045604989	3.24541466850413	2.93557581024819	0.974105694687056	1.54198547214272	0.934318795508825	2.55559516558096	2.0118603413653	1.30421473569
ENSG00000232485	0.697388427159571	0.263019706292851	0.413439628550735	1.69921926093276	0.935499927424339	0.629523988979469	1.16061579524487	1.48268181727338	1.54396102994518
ENSG00000018280	0.0995656752468482	0.101388094251476	0.13621499270264	0.276447046211129	0.190800990708295	0.204815206738271	0.0654080266059112	0.136913252603635	0.115725894164748
ENSG00000006607	2.22131455435209	3.51479103007676	2.46568378071799	0.878755657035157	1.68752728706371	0.982940669667252	1.74220439171296	1.13257260181986	1.1261661708145
ENSG00000170745	0.0878694284627352	0.0374954435518248	0.0755627414762213	0.0469450631477586	0.13891934663958	0.17258345045109	0.246730451666472	0.185835322213569	0.275129117036907
ENSG00000204262	0.190450936197684	0.429999666080234	0.20183790078701	0.0869414787011184	0.0961252210737388	0.0799054222929262	0.210895710565029	0.145032294095355	0.173111101770303
ENSG00000128641	8.27272806981521	6.17617174131063	9.59317341106831	2.80605378118334	2.20099240391345	2.07402473870012	5.1503590642842	3.58173069990898	3.96463376126955
ENSG00000162976	5.03996976193392	4.39843071604177	5.26459250660265	4.62323085122083	8.58309561015425	5.30887262758515	10.9747790865435	11.0398128535786	7.21064700441117
ENSG00000115159	9.41211136093093	7.27886425083806	10.5067329134727	3.85299394486023	3.30962359928715	2.21009587834235	5.97814282360171	6.26460856750546	4.56092696499575
ENSG00000138386	9.81024448813421	8.54383590855708	9.44731666515555	3.56568583857331	3.61597744950616	2.42562090236684	3.93415668419443	3.55288844384248	2.51921763645666
ENSG00000116062	10.7651915132962	10.2065187174839	11.7802555375939	3.72639669486814	5.24534042786924	3.09425086242047	5.16145240249281	4.07653655424803	2.48330851784589
ENSG00000119878	4.59159554988105	3.19542037797125	4.35651747502251	7.60244965021605	4.5797275510764	5.66309937601724	6.16359794017309	8.42696557934438	9.52294565242501
ENSG00000241635	0.136889061422378	0.105520240602886	0.16834776021198	0.0330283755119633	0.0605039983693408	0.0657701063609904	0	0	0
ENSG00000123485	21.2356167052851	19.2355583327753	21.83595135676	7.0072192416318	11.8868742569695	6.84632209491193	4.11686644240974	4.85496603105138	3.14070739772824
ENSG00000008869	1.88746933381279	1.77964535430487	2.42442845059831	0.891260970661501	0.838947648183182	0.589775345605618	1.80755962842619	1.82541809583904	1.19557335172262
ENSG00000115825	1.84108840796066	1.61802326282325	2.63926795326197	0.998599376821391	0.517863319960545	0.611125913794233	1.44121914624225	1.22811649690346	1.22449886896944
ENSG00000163171	1.29254785358592	1.82645910038523	1.62887102233205	0.59686756120139	0.913753680712404	0.681754281953887	0.881632978837121	0.768557000981208	0.606998475503857
ENSG00000005448	9.21049778715841	7.24468414174989	7.23777312978687	18.7760061166025	12.7332064730933	15.7422087115763	11.6361264624639	9.20731920409052	13.4029297283409
ENSG00000239779	1.59250014691399	1.89117280393569	2.18019951057796	5.12848205414658	4.4671735373987	4.35233053652729	5.55252965752837	3.97202392117824	6.09003589270456
ENSG00000257702	1.66744708955868	1.2006218546908	1.45551340858899	2.58363041072949	2.53193555556152	2.89262229780371	2.71214068463318	2.92271522114776	2.718638290516
ENSG00000138363	59.8510107236232	64.0495537232687	58.7001848172871	30.3842226182455	47.75791852284	35.4764891052366	34.4831364847938	31.1100787071406	23.2936682055776
ENSG00000152253	22.5521970342204	18.3078627071054	20.6120616327777	21.1019898322216	18.9048365205618	17.5986996136038	7.43401953550353	9.45169218895301	11.1228646536635
ENSG00000073737	0	0.0104253997715652	0.0105049002372276	0.0783168840139674	0.0993233637231098	0.0479858696009786	0.0363187224853047	0.107834042969794	0.0764981224970173
ENSG00000081479	0.0243746239663219	0.100717166767014	0.0268996917738927	0.0121542125541572	0.023121398842986	0.0111705885532106	0.0140910059924983	0.0188269443076879	0.00296798848846209
ENSG00000132300	5.18983299199364	4.50891073544243	6.43844121400265	2.02358589103066	2.01547706195023	1.41764043539886	3.17739490280035	3.99464250851256	2.80548532816533
ENSG00000115548	1.85415981181551	1.48896486135172	1.8143050404077	1.12809820993501	1.38011353645635	1.0181978026939	2.75141837009884	2.84111870911068	2.25952468180762
ENSG00000144485	5.33514800610076	5.33207978337151	5.10057528150955	16.9088717724629	9.41428590389848	10.2682148039453	9.37474700794553	13.6198079956811	14.4363780300794
ENSG00000132326	0.225694227156613	0.813536179787808	0.412736185106438	0.213684746109122	0.295089058403205	0.261855371076353	0.320404911331723	0.125044023561633	0.0939250449022968
ENSG00000163283	261.470682043598	498.065843086344	355.206321915683	256.930357879127	254.330760933544	251.166889356638	157.319945516251	133.16872393264	124.761065282747
ENSG00000163286	1.87501794860931	3.12197214266874	2.33957449103583	1.38476633301181	1.46972272764433	1.83232560361883	1.19325658245759	1.23731126250704	1.07441183282328
ENSG00000163295	16.3458039503284	31.109364918172	16.9811195083653	8.1287947541355	8.28682694944378	8.47109548965351	9.32760386121019	6.32028648225486	7.6047260688806
ENSG00000136002	1.37629420616352	2.28390223960134	1.39749420733399	2.22994284254883	2.86023773088433	3.9675492862394	3.34723927550539	1.99797923356799	2.121844418172
ENSG00000115841	0.615246265150785	0.518590603791999	0.751158717841882	1.17277293774025	0.902353280936615	0.764573396943962	1.0237411411875	1.43738121548973	1.24463244404242
ENSG00000138078	3.15093133933782	2.6244052116227	3.79395497318336	1.98948987330111	1.10616383090352	1.07557832104327	3.28687555596684	3.61626969827857	3.17726078909571
ENSG00000162924	0.143085630418517	0.188471630777707	0.177946087566915	0.0631731622113881	0.0879724094116015	0.0529376455845141	0.151649691519265	0.0978555872208712	0.085299588078875
ENSG00000128656	1.69555660385272	1.70277648630182	2.09285165463273	0.640354228735774	0.578822871445302	0.543075562351535	0.927089278501716	0.819873342418512	0.717017341528361
ENSG00000152256	1.37936949351579	1.16271825508909	1.277730582071	0.563834084135586	0.602162528466142	0.543962419588392	0.827232606287885	0.829117215281179	0.657023281803281
ENSG00000115415	19.5802946031811	18.4111813007822	21.1099303449354	8.98048967470807	11.2569020425693	6.7825472673594	11.3519241340327	10.0395963592095	6.93680198563984
ENSG00000115839	9.38831314258797	8.55763400867576	11.0350351322602	3.53810097985444	4.01881735217826	2.69334857901723	7.6076343080594	6.95158010033901	5.1024803550179
ENSG00000138449	0.0325812674527544	0.129761376957603	0.0373573977141805	0.0754296683989432	0.201134913498079	0.117319649184469	0.376705573431029	0.479347630555626	0.34005210925061
ENSG00000115687	0.813650545350577	1.52128723811517	0.903111149086547	0.665491571848645	0.97786715339208	1.09461437776494	0.770474539362418	0.440777338088555	0.365365505362571
ENSG00000144036	3.56570223575995	3.53302658484013	3.96174433409711	1.26246325485887	1.99476289063403	1.1867643905067	3.39475162977406	2.07453235247769	1.65747807582473
ENSG00000134313	1.0646381451579	1.2903646452502	1.35534139428783	0.846019656341887	0.571158374815531	0.480296038744252	1.74666077963797	1.50545846600199	1.15318641304053
ENSG00000138100	0	0.0573454332869371	0.0144456823944273	0.170519434848893	0.204874925171431	0.0989807541274311	0.108210348438981	0.222429956620862	0.0175325729961994
ENSG00000142327	3.68264097944073	3.90952491433693	3.74657201057959	10.5910811231248	6.39723881779963	8.10551781057935	5.61641473816036	5.17205117090653	6.43383284018593
ENSG00000142330	1.66413168349812	2.20487557199394	1.8650565570051	4.03742654142553	3.16102555214542	3.74990166774345	3.62590518374446	3.28800908079587	3.06515746995492
ENSG00000171450	0.339035846412844	0.384672130125522	0.308502341304123	0.7076826868732	0.955671588701274	1.17435298345768	1.53151239395863	1.15710475325268	1.20968416599199
ENSG00000163501	0.0952650588289882	0.284559031371067	0.0159293877434708	0.880787843363716	0.552242721873336	0.800411290351948	0.302900789025236	0.183956679651766	0.386666611893537
ENSG00000144567	12.6028804233999	14.2258483667062	13.1473222792791	31.6286358677553	25.3486058958539	28.042403146497	29.2229720790348	25.8124771359963	28.3877118671476
ENSG00000187736	0.3160603117826	0.55394635736277	0.421342756785922	0.116041804933034	0.230447580954214	0.138893932850997	0.255300315187802	0.111472505550978	0.0579914645679782
ENSG00000074047	0.109352235436267	0.40513211547533	0.265343982676085	0.0507233704753675	0.139378640803155	0.273883080219316	0.158776798429927	0.0949397034728389	0.0402556506015716
ENSG00000169554	0.196994588828562	0.205126158808226	0.260248835393381	0.0571757344228966	0.0681530236313833	0.098205541986224	0.12779221892449	0.0958250077853584	0.0906384537073062
ENSG00000134324	3.06215332740046	3.51036509043827	3.37273191264583	1.32057809651745	2.16850288599587	1.53040677303728	2.31757297707318	1.34880627423672	1.09642364256748
ENSG00000153827	5.50112123302397	6.56142967751835	6.94876870071519	1.94561779806891	2.56013187129972	1.74222066820128	3.52702440474925	2.86288583738786	2.28164814497928
ENSG00000115241	65.4286981707373	74.6234849418681	71.2236180351953	39.1033065285634	57.3895948087222	48.9899544037212	42.4324498623679	28.7277684484023	28.7107315191402
ENSG00000264229	0.927521616079086	0.307836607428105	0.310184062122861	0.77083547257842	0.651728108419356	1.41690559845409	1.07240322299128	6.76616165287829	2.63526996790906
ENSG00000115947	5.40137087966827	3.10666038785074	5.08102089199685	9.18736719082089	5.45623102925992	5.8428285874341	6.77462711231184	11.8005846463674	11.2101366279732
ENSG00000204588	0.798409856471112	0.972931845146065	0.711352311208316	0.378808904088803	0.445874988893576	0.361805447010413	0.282448334957795	0.314481868486453	0.420797714797705
ENSG00000144063	0.299390634749127	0.104333489898431	0.060073771848423	0.0186610951234196	0	0	0	0	0
ENSG00000175772	0.777081271087521	0.460395475682465	0.734518294310563	0.296218178413967	0.507663578074449	0.13244382556698	0.408392569654023	0.264558496000475	0.218959297300916
ENSG00000144061	0.337887047363676	0.142756259320306	0.228341155378683	0.656190377587535	0.288494781254883	0.462940129682338	0.402258461723122	0.533067686946108	0.900994816448323
ENSG00000172954	3.99598078179077	3.51581593999171	4.12695004829888	1.56930699143326	1.31030556106714	1.09220199242283	2.05340655264793	1.99714256614354	1.65053069608687
ENSG00000115504	1.71880221656679	1.85398190247009	2.04056154291963	1.02074306970417	0.649152577835257	0.683772384954363	1.35245729099277	0.921945664678212	1.17435408137748
ENSG00000172292	2.27818858481547	2.41955709192652	2.65938349860481	0.85735896964641	1.19605568634602	0.764991489633905	1.67651379156001	1.03661986187619	0.889788955843098
ENSG00000077380	11.1178837871591	8.82119604097631	12.4462982272064	4.85067363194701	3.8534830088439	3.55600245201951	8.08745063892414	9.15789996997619	7.68117612318003
ENSG00000135919	9.9094247281322	8.7971948920912	9.44702148161974	4.21061454258973	6.82892019197073	5.29122965536357	4.6934153485252	3.83463521187905	3.02390493430838
ENSG00000221944	0.500004786295817	0.913686721552901	0.808523220505717	0.340986433206881	0.334797855246438	0.367307569277154	0.472687493020352	0.265041538198229	0.143254911043104
ENSG00000144283	4.01626163830743	5.32912067593375	4.64484126956684	1.17019565607532	2.2000692656503	1.67456194050285	2.34679802155489	1.47343228735464	1.18813928854678
ENSG00000119041	5.88172711576918	4.05086517385935	6.29864072886974	2.77795222969052	2.32894995087442	1.65094631514281	5.14990070711645	7.22004452950465	5.35839082804397
ENSG00000144182	1.05958864741637	0.926346403572595	0.821055443069838	1.9115299136801	1.00783360513248	0.700758983175765	1.6235058592323	2.63936713883668	1.94056503153085
ENSG00000074054	3.19044490205579	4.34510766459529	3.21887195368846	1.19898346333421	1.7513145280672	1.52751838469663	2.33195343624226	1.2473947594703	1.19954383885335
ENSG00000229689	0.185361474701221	0.0824628597841257	0.106832176478434	0.00983287515241656	0.020783816233743	0.040667012330078	0.0820782699798469	0.0863100170666476	0.0432203635039898
ENSG00000115524	16.1114566310009	14.5148756295649	21.1766329271239	7.20528860458605	5.00580158545965	4.0859765357205	10.4118782674261	11.2968473849371	9.99032372956381
ENSG00000213160	3.01984303661809	3.19115946209254	3.35840498242583	1.67806673755667	1.73030680045474	1.09753641302347	1.95576287644202	1.25611598892916	1.12742108704565
ENSG00000144381	108.160400173092	87.2020326449265	121.908272562282	47.1387261478092	45.3393123824525	34.3135291987926	55.3421351280203	65.7994912955307	53.0537141170615
ENSG00000144357	1.67944537429044	2.11304674952736	2.87084363785634	1.42248438736249	0.694885265325615	0.634686427285671	2.01620329743309	1.51917837175683	1.38469962170147
ENSG00000078098	0.304293113426635	0.350667777190095	0.43814389085021	0.207228408296143	0.124724373217166	0.0548776404108493	0.143335945514621	0.398980542525114	0.168108137304187
ENSG00000115053	88.0987984512898	94.1328036050966	100.016066860873	33.5430538102204	51.7947194920588	35.7336752846591	44.4847341574617	44.6588178293167	30.8315780595915
ENSG00000172428	43.4961497117775	35.4198734875248	41.1822258011342	71.5117350348451	58.6029787799276	70.1303060189191	57.8456334134808	82.6448085674931	101.572663569539
ENSG00000143977	127.600386120562	93.8485444997718	113.523937831519	283.837658226641	149.315841934933	194.636562922337	114.988699025185	178.43393536695	255.142813253144
ENSG00000173692	13.9745905060283	11.67783383719	15.1849679711206	3.68466188242352	6.34592136059333	4.0928118837017	8.06076742719508	6.77803012256716	5.70890546966503
ENSG00000205795	0.0689586964301861	0.0823925166351303	0.0415104066276116	0.292278501105867	0.0872175656156567	0.110610210486976	0.326894016047044	0.195300064651563	0.167935815105851
ENSG00000171848	32.514988211955	39.1614543615188	38.7607061358864	10.061811514823	16.0691956495107	9.62106069156789	3.88363920381208	3.5122936808008	2.29575855166606
ENSG00000072195	0.25308560835628	0.295516649448883	0.192742698159023	0.384333706560985	0.347984850342451	0.643195105544583	0.397694905920621	0.19844503176023	0.298365538421875
ENSG00000123989	23.5125126552267	23.3818549321159	23.8636317055686	61.7833196110187	45.6519608816219	60.9687132096878	51.9223217752875	43.3432944936921	49.3342058510857
ENSG00000114923	0.459889891224996	0.398689434923294	0.330134309252532	0.953854415810261	0.752145827870884	0.976590452488616	1.0084459494607	0.75024631698176	0.714466511608855
ENSG00000280414	0.0125487637415622	0	0	0.00782167665527799	0.0198392784681827	0.0143773578622299	0.12332579942677	0.0323088575532699	0.106960462104331
ENSG00000226853	0.760760958854867	0.537559675721328	0.615521498275053	1.95792210034919	1.00875291281283	1.57453634628211	2.15642414756497	2.68532040598607	1.85268890422464
ENSG00000163214	2.1955991233802	2.54596487846613	2.64431427386693	0.925630047441224	0.865529207981598	0.645082428300569	1.37019601110808	1.21224674558051	1.13166446085913
ENSG00000188010	20.2658486437925	15.3629424786261	18.29597040034	46.5078270170921	27.7769243305557	33.5421756214685	31.4693476080055	40.7638771307184	62.2178186547863
ENSG00000115904	0.899324600079169	1.80302475580883	1.24724596686432	1.08305619345153	0.523260198562001	0.466232280556715	1.88434661044727	1.25202431614257	1.55340977062487
ENSG00000065911	12.3649149765419	11.6059216411803	12.8872762949166	5.28064063812171	8.41401605427681	6.00124775620689	14.6315922972345	15.794069817731	13.3911825244112
ENSG00000135913	0.793340821942645	0.806760798594313	0.96997698176448	0.419328682590949	0.256424812054544	0.184212996178326	0.484314860728067	0.405793854454285	0.394134319169034
ENSG00000214694	1.35643009672657	0.721485052373089	1.02780898911965	1.45509210639587	1.0082826317346	1.34551287773199	1.66323240472475	2.10000671749414	2.42533820189407
ENSG00000187514	463.074791361654	461.551735339296	449.173035764596	225.825553699325	309.161473335853	255.383980752657	197.955030405059	193.697019287468	176.743527068355
ENSG00000118257	0.744555918280526	1.97783248041081	0.973778397961914	0.641087043508117	0.753478549640987	0.715462892771499	0.82328710296999	0.378303799278745	0.412878467708427
ENSG00000132305	32.4618314120564	35.6341323198037	38.0421660061883	10.1930868564817	18.762276769821	14.4974933960047	22.8161442945066	16.8993240300157	15.1354999348
ENSG00000055917	9.21481434894355	8.15115468579648	10.2341379033042	4.12641424148065	3.89559278007127	2.6757079947274	6.24073327251433	7.38370747304469	4.31529981441239
ENSG00000176714	0.579660257781587	0.494702625364252	0.477705261227176	0.99788648348201	0.443667632330821	0.426939305544735	0.718076674797325	1.24369227941875	1.3528336689389
ENSG00000115414	0.854134126067717	1.49309516216109	0.987351399649388	0.410838382174224	0.618992171979089	0.829652300093883	0.872843368279207	0.29066993242141	0.434623176506709
ENSG00000169679	9.4114115672974	8.4776658596107	11.079386968951	2.24397004679931	2.63906462938149	2.21579738723983	3.82400889112008	3.10307255036312	2.8896122175765
ENSG00000153093	0.0648890443859955	0.0813587018530149	0.115735221122595	0.149798177588229	0.20770891544495	0.192745298847118	0.422362423320351	0.170161367383706	0.26922769271505
ENSG00000115271	1.56381689469054	0.627962389960187	0.917673982774905	1.66439930566975	1.27893835966964	1.34377112293742	2.47759460876879	2.9532559790889	2.12424924508555
ENSG00000055332	4.15207959397926	5.41651286156322	4.62433114035712	2.24648320004273	2.1862359947208	1.33704738150606	3.55420625988846	2.44125241692954	2.42392508251864
ENSG00000134321	0.0832622337812645	0.100173372076136	0.0556895223744172	0.0172991880221699	0.00731308267973654	0	0.108301544785212	0.0446609009030666	0.109833406129752
ENSG00000196843	0.264634080858285	0.159191550850563	0.459091575236883	0.989682611802453	0.639191355982758	1.01065437238792	0.828670654852852	0.745219994723327	0.711597952180202
ENSG00000124831	1.79571356606687	2.61611044540098	2.68523465551011	0.907268335953908	0.688806300092177	0.821932273365605	1.61425703284283	1.00956746992828	1.1375898171675
ENSG00000132329	5.34032498045883	2.72678285219664	2.54150812190989	13.8266512753517	7.97386783740456	11.5114315016515	4.69024478477398	6.30187505912727	6.3776224618808
ENSG00000115318	0.386655485230579	0.510427019132284	0.51867799633357	0.162474172965467	0.178579847366733	0.119460286127685	0.185853166070518	0.18456050588504	0.121670780138816
ENSG00000082898	9.44532468069934	8.17551953314765	11.0912105165838	5.29656400086073	4.18481717094496	3.25188392258551	6.09393067746392	6.15436580065384	4.36243513537152
ENSG00000235013	0	0.109204606545724	0.0550186814100606	1.36726403655669	0.231199636226978	0.376983961599867	0	0	0
ENSG00000082438	0.7852559140786	1.4009737917876	1.17886558030136	0.658302289794862	0.307205035968224	0.356206239760408	0.601312104492229	0.479692294228039	0.374395867629571
ENSG00000123607	0.254900196484765	0.218531943928097	0.304083494238332	0.291702134760115	0.126680470263785	0.0944652621943434	0.363863931204808	0.545656299224037	0.428452382227394
ENSG00000115993	4.21070461526909	4.22890334666834	5.16002907973849	1.64766595059987	1.9767322809449	1.40359147420039	4.33084819417966	4.15622330000161	3.28877805107088
ENSG00000003393	0.73578824149836	0.694108949968811	0.68882279328343	0.24026361822833	0.405042611588289	0.261090424911331	0.631944470779796	0.561082602060626	0.396608742394198
ENSG00000138092	5.48273749299232	6.00102863799091	5.4078438268167	2.37732476845588	3.68997636158708	3.31816026995712	2.17612860125115	1.48856854690826	1.4426578239119
ENSG00000224165	0.183196337856989	0.141869748057846	0.125933550018604	0.372164214685347	0.257447806436262	0.349819228234195	0.596211964075332	0.746809444167749	0.79313761012978
ENSG00000234997	1.93805931625607	1.87178636076349	1.36107419164474	0.362399204161374	0.367682738362944	0.999212178574178	0.380934280756528	0.299391160762631	0.495576435228703
ENSG00000198380	8.06506819756848	8.73028583571003	8.70562007005583	4.10066443737691	3.68212390934871	2.7014415418724	6.6140821156932	6.67890174414475	4.75358347908253
ENSG00000175701	19.307086758752	15.9831138014213	17.1517721450101	42.3253881639356	25.4644248778166	32.4404716326704	24.713465172381	34.8728906940802	43.9183516529682
ENSG00000144115	1.12140176349015	1.15376976256102	0.924161205080455	1.60763697550091	2.42578821369171	2.3034832599919	2.30603883589374	1.96606845989908	1.64833010786362
ENSG00000155760	0.535004928975201	1.45744225060304	0.695631882942636	1.65401093064162	2.06607898159583	1.80456998172418	2.45945131284015	0.914632272573258	1.98041248016586
ENSG00000003137	1.80948816483955	4.49203523945306	2.58470693220688	1.57799053344944	1.80454206667839	2.04992332745966	1.95140893700749	0.929675858678669	1.38325805300455
ENSG00000183054	0.0176392999763468	0.046834680016016	0.0648887593269897	0.00366487365294472	0.00929576255270195	0	0.0203946105600318	0.0189230337084796	0.0214785833605731
ENSG00000115942	5.35341107685502	4.91791549419678	6.36063512263104	1.85937122803698	2.18598839726732	1.49672955473812	2.53813744002087	2.54859870464323	1.95558247036729
ENSG00000119013	57.2863125709148	38.1030910927547	48.858846878196	173.644009169737	82.7694697692582	110.584336878268	74.3116949339911	110.647073315894	166.810413915523
ENSG00000138036	2.62305710676848	1.43072696085522	2.16245577912829	7.55207609624726	3.22618115168178	3.40469252629832	4.75316758381464	8.43912886358857	6.60537599516796
ENSG00000138380	0.145613188837574	0.166247598216464	0.222055224061253	0.101652403350803	0.0879916732614246	0.0823036912472283	0.24468087117399	0.222443704516717	0.288418801443709
ENSG00000138095	2.84620623407151	2.5831332997954	3.8542799668285	2.12998602617335	1.04806969345172	0.889645489553731	1.85184757115751	2.11943018004039	1.61603910151188
ENSG00000229498	0.160640311064545	0.0685480698013489	0.115117989157228	0	0	0	0	0	0
ENSG00000231327	3.38083030150881	3.66148859046661	3.39187677599304	8.05942254297814	8.62702932640304	5.40248767930202	5.52050067988487	5.53575914509302	7.11392094595563
ENSG00000115827	1.23584755140536	1.28921906865623	1.82124266225932	0.885373550014243	0.699924665999669	0.608087881640323	1.9743591791182	1.81539533780527	1.92631503773751
ENSG00000175879	0.672091547596295	0.542783032990864	0.501969605287833	1.00539932882138	0.842176993658294	0.624578347435712	1.52824597753398	1.29780772759267	1.39123867702116
ENSG00000218175	49.3943347198522	38.9252697992677	39.3933758896034	83.9920205367187	61.4173456838553	79.2810019494429	66.7817089177251	103.145606318933	110.243218199959
ENSG00000127824	59.2161603312492	71.1812635160372	66.4563481577314	49.4311795818958	53.9803322650104	54.3174286189417	29.7704509284965	24.8703743387734	26.5108504901524
ENSG00000169047	0.501639930498108	1.26233287732109	0.695940466359896	0.251604422018123	0.402735966788236	0.211036768069979	0.317186168027165	0.229553642850098	0.167022300591102
ENSG00000173744	7.04952239865514	6.8555053999795	7.73375960595442	3.22593074502514	3.59076045920902	1.99748129975116	4.05342884880633	3.22832069400097	2.4126157386078
ENSG00000157833	0.469172131279318	0.815855081416661	0.59998325782718	0.576634748504052	0.734784505272361	0.897160922413954	0.561558840177949	0.24244285052164	0.281621748505933
ENSG00000091409	11.2698250800518	13.0180916446853	14.3943006226347	3.61302438790294	3.76731828265526	3.24653613204704	5.9713276132917	4.39705459500745	4.03736909420551
ENSG00000172071	0.658498060332016	0.698163189718958	0.748228540167905	0.259040730254985	0.185012226418645	0.214160511621737	0.397134549432129	0.205208324485797	0.293462784457046
ENSG00000155368	137.223280481617	87.6275526172195	121.273517762705	253.643474017592	184.075852038923	235.099039616573	147.299265848978	221.59968734919	272.673971791126
ENSG00000188886	0	0	0.014314453448257	0.0711454251580373	0.0601522309369609	0.179816235559626	0.0329930255135399	0.0275511669560815	0.0347466036051132
ENSG00000244122	11.1258846378038	8.70694430981341	10.0146299229455	3.94028912585136	7.29768868417419	6.67044954582569	2.6882764265282	2.41616854603097	1.24502740984295
ENSG00000116127	0.143758349582262	0.153483774757824	0.29193150196089	0.0852866375868911	0.0474637453462883	0.0297662678104879	0.166213826989429	0.0780393589533823	0.146576409173542
ENSG00000135636	0.158530757201112	0.443796274652642	0.237420580259166	0.506951743361331	0.80154167623243	0.634394816440673	0.73848777435011	0.411121232431283	0.523154948322931
ENSG00000150722	0.108135170050836	0.163495023957379	0.0683075673320336	0.0998532282919821	0.168848367542346	0.18354448286788	0.231530003603789	0.283567566331599	0.52180864361363
ENSG00000169967	1.44205264490174	1.43918186590807	1.74358005745769	1.3614243486024	0.673530947489443	0.749585521166152	2.13250916168666	2.12844093145461	2.037940811807
ENSG00000084676	0.804361505401027	1.83245378416372	1.41442481901549	0.738416957797024	0.465359410303667	0.438247702705998	1.02351109208336	0.737217123259173	0.622792830950166
ENSG00000121964	0.6044194196386	0.585241690325823	0.755211238103892	0.392289504289	0.458791369643184	0.487605320383126	0.883156337796696	1.19033284484093	0.945288196369018
ENSG00000078018	3.93382072699452	5.449109262216	5.41396307091942	1.28450827712742	1.2419274118853	0.933019082703358	1.45076586580489	1.02480794296798	0.910653388313134
ENSG00000236682	0.675735887477408	0.666805878136754	0.641625360217879	2.48952141677774	1.25273398467608	1.5622320408278	2.12063837498706	2.63299068694972	4.41527462552891
ENSG00000115718	0.732969209655432	0.266808203708261	0.355821339829818	0.874423258385576	0.747616647855604	1.0745531066558	1.15728566731074	1.23780797517765	1.86178188533989
ENSG00000163166	8.85500516974683	11.6267347307705	11.4255992540396	3.06958361125656	4.35208499992723	4.03101269825514	6.09363514926196	3.69411575387205	4.01310700508955
ENSG00000271643	1.44944046238	1.6894609212044	1.84166644576727	0.687047156123858	0.594608259836625	0.497201069307222	1.37479691105403	1.03910042235067	0.877175089419269
ENSG00000132164	1.21968629679262	1.4689981339799	1.40943365832563	0.934262978272908	0.950981557603378	0.872123425335899	0.835928679957425	0.510768939497175	0.558275968821795
ENSG00000154813	6.27223714239361	3.42825855423871	6.53475907015874	9.66166317950461	7.05925940223733	8.53803540257023	8.09888848986701	11.6091442037688	12.7325963494812
ENSG00000154822	2.28285358996209	2.45860626880297	2.70638599861713	0.8916893286474	0.866192125492237	0.762856756919627	1.69364197636171	1.04327085540362	0.685666311140901
ENSG00000070950	3.42669921606652	2.57500209134449	4.06963354873265	1.30710363586456	0.702189444992633	0.663464423445661	1.07255677442642	1.55245934124119	1.3212465673257
ENSG00000129810	2.41865348550607	2.66416048411523	3.042406636049	0.320477628664852	1.09489277220157	0.709304760102653	0.594474011818523	0.357963923708019	0.453581532042376
ENSG00000071282	0.445946911811985	0.571808630130166	0.497600537552885	0.282027560161101	0.398944258721632	0.219325996791176	0.183605730015737	0.184826354813185	0.174822579113682
ENSG00000234287	11.7795245242044	10.2720850690421	11.5862870263539	23.5142605188995	17.2842128047569	23.9047254813699	20.4737896363237	32.9052410532826	47.7175788614973
ENSG00000169964	5.00562667016826	4.97761068546317	5.42604949570245	10.0334741303306	9.12997651720489	8.48170948967151	12.2698386774678	11.5628177689902	12.2992341201245
ENSG00000186446	0.3414354934552	0.294964155941022	0.332476062495374	0.12518683506069	0.137596305243012	0.069033380180436	0.243827740470396	0.471860122490106	0.348496881580082
ENSG00000144642	0.211904086015139	0.179180373846868	0.186956684403118	0.0982306201021314	0.058361073222344	0.0646606794977118	0.198219420192211	0.171351113393213	0.191898799451486
ENSG00000163788	1.76611311684103	1.73607323226536	1.81984869279431	0.781794564492674	0.687670712880243	0.579975325538257	1.21608671836986	1.13316688096078	0.921160782467485
ENSG00000144674	0.471751471119297	0.737337054254661	0.473292864837369	1.70043993534099	0.441329248792962	0.67038096676416	1.26212380807761	1.73245528660607	1.51177660122342
ENSG00000177463	1.89333360933833	3.08568373663511	2.331077441399	0.937884603098491	0.983767067302324	0.637448700260441	1.36913380488232	1.04763267678811	0.730051979036863
ENSG00000172939	15.0146412908035	15.8544726389352	16.1246152340083	5.65188351319708	9.11404884545365	6.49125274416137	9.54929348825031	7.95550270169951	5.57969442731189
ENSG00000163808	1.14501469212111	1.32143570764844	1.92826882549943	0.671981406340257	0.442764158489215	0.166112796561805	0.404038050750171	0.626934690505008	0.511520536011347
ENSG00000088543	1.31932611296576	1.12682052863904	0.953261407932757	2.04453178635415	1.93273345715823	2.40604241747354	2.89687714028132	1.81527425718359	2.24760397672533
ENSG00000273356	0.152485754358633	0.151826210265512	0.0860534910209782	0	0.0602690313853822	0.0655146884722099	0	0	0
ENSG00000182179	1.73888219166827	1.97194718206665	1.68395859572041	4.88404743713478	4.60234634101589	5.73951867514452	5.68228364158819	3.68272512820947	4.36081330168436
ENSG00000174840	3.94931376225699	5.29464867489504	4.61562060853278	2.25796332917517	2.85898118241294	2.09784086602346	2.49987855820049	2.3091486569435	1.78097591957691
ENSG00000163939	3.0849973591634	4.31691895450919	4.0927652804301	1.66050209204568	1.35462774223563	1.13701757522518	2.54878128069131	1.79328968483697	1.52536654036418
ENSG00000173473	18.0565814016529	26.1062320814393	21.2390440181289	8.22756155429394	11.898654101142	8.38781073392302	10.9327738855947	7.82341356475172	6.52827793148241
ENSG00000223797	0.992145036955218	0.672115669744475	1.10563529004084	1.93349895564629	1.43949781503388	1.51442690773519	1.82958541226147	2.84141108047256	3.94923239542114
ENSG00000206538	1.24359972410164	1.82280831955741	1.8908202006666	1.18335951120006	0.529490721051377	0.42197150343286	0.944315292249386	0.906596306610498	0.80123376928538
ENSG00000157445	0.669811205904113	0.546786701305865	0.592695420250443	0.264499965876797	0.171011301176153	0.176362561112942	0.226078082857772	0.235651317678745	0.202633297565738
ENSG00000138468	0.521815501645494	0.342297365858143	0.449611701053947	1.24742535317744	0.420576574030783	0.471249598860455	0.766577163151366	1.70308368462642	1.5473646963808
ENSG00000057019	4.44690974576569	4.15906905780525	5.10228033463746	2.22609494122148	2.02154157104881	1.45170017742322	3.57592918087248	2.74693601813844	2.44566803417437
ENSG00000206535	3.13503924946103	2.72233933825556	2.45435169155121	1.03790373120605	1.11587112385256	0.800811305513713	1.91338819376114	1.03211575813693	1.03883248809758
ENSG00000144810	0.402750891647436	0.704362747640423	0.450126265745362	0.0572309287410742	0.219944381827323	0.164970553774091	0.236450016180369	0.212225202153761	0.205820442783349
ENSG00000170017	6.30352510291385	4.59351478652069	7.39688963632614	3.93752616294628	2.2078776237377	1.83919932196605	6.33958756294713	5.94258855689158	5.0481941124059
ENSG00000114439	5.21190140751671	4.83266197786352	6.65500270452516	2.23089845776417	1.49294073877446	1.27863458037421	3.7717475840356	3.1198831491166	2.86055826167948
ENSG00000168268	17.8652440081964	20.0730764511903	18.957908234432	24.5913220667946	18.5882050518479	24.6306924053002	12.3263428314107	9.41111273769705	10.5754788797906
ENSG00000163507	9.49077455847765	7.93589208723935	10.9096620182922	5.34968898492006	2.50529317855248	2.6104878341501	2.9859551781521	4.73053055812761	3.55664536587627
ENSG00000183763	6.36356813967292	6.28808898365447	6.25751877056564	3.21967410705995	4.41005684526483	4.40072803665828	2.72167672718379	2.87534713818088	2.74171053874238
ENSG00000242759	0.152754495570623	0.118408587483834	0.165596175410604	0.256881424393072	0.238799645156737	0.173839149011378	0.372195785260629	0.434204472956863	0.391977977546727
ENSG00000163681	2.39502623367388	3.10415664779171	3.05829196318672	1.38882418859759	1.28109780124685	0.957321392548616	1.96629459062127	1.46393913346275	1.56755885657419
ENSG00000163666	0.670636024485849	0.445156889107353	0.738790706569923	0.163925159104922	0.249472614843712	0.135593025706047	0.577742571350292	0.440129738343724	0.128094645842293
ENSG00000198919	1.0405840474596	0.988220686253971	1.20001425905964	0.52874894687523	0.336776252481858	0.291574805385465	1.09850665734034	1.09568698691267	0.991621924921728
ENSG00000151576	4.82647515891166	5.52643917925577	5.35092540640999	1.59230069000337	3.02395287802387	1.97173127900098	2.36461759414349	2.29389177963548	1.43956378084855
ENSG00000174738	2.48414508206508	1.7006737069099	3.0906765651346	1.98141175786244	1.09301992704095	0.966830781544834	3.78124106662341	3.75199366236821	2.93404567448749
ENSG00000080822	8.96841598451902	6.83228874184986	9.24723583742513	5.26590852805047	4.33705666929126	3.42797329023306	8.27366290782073	13.0539861578567	9.19519178766931
ENSG00000261786	0.12786142664915	0.169744519667283	0.101068459949644	0	0.0571725171092172	0.00887838025476958	0.0447981084533559	0.0498788313026355	0.0754866020298177
ENSG00000121552	9.70129215939234	6.15335180514232	7.1086875232703	23.3990324218159	8.75562839067189	14.2930092927512	16.3181668560437	18.0763623229585	30.8358555636311
ENSG00000163870	15.5705154269416	14.696363892535	16.6060494877095	55.7795321730418	40.8325457516728	54.6747912147113	51.4194864576349	51.6487968497329	56.4022249463754
ENSG00000014257	0.45870422602042	0.411048180245706	0.538437497556495	0.354530286862294	0.672018475346197	0.388904170977557	1.08722811178263	1.11014895288704	0.636739629429028
ENSG00000144824	5.77699756636991	6.18555509844112	6.87279833641427	2.56292305157822	2.34005812654983	1.81094613600452	4.44984753823626	3.4720662979436	2.80443397325364
ENSG00000174579	3.37065800621754	5.36828129985648	4.76127662757357	1.80920541521825	1.58701395094447	1.13485340057295	2.76451188756882	2.38676983044801	2.0013427214903
ENSG00000138459	8.88506665471782	5.6359348392264	10.1420808265901	6.2452361941544	4.11875830821547	3.6572701853221	8.59917971023487	15.7200978199253	8.40758414456914
ENSG00000114631	35.7086582511514	40.8477947946238	37.3557874815204	78.553184957113	58.8900020542193	79.9419767274924	66.3651598517393	50.9771494082419	66.0455773110024
ENSG00000114573	29.8479090921494	27.3689669286508	31.8896923860032	13.5286446926004	13.5859386705892	10.61796402399	23.1828241040018	19.2219688169835	16.5461207340902
ENSG00000206527	59.6687800992943	60.5268467289565	73.6880306806386	26.7718367285244	26.5959763945288	18.7006629800949	43.2367814986604	46.9878861612576	29.4893006703749
ENSG00000242242	1.00000054772319	0.677778943418339	1.09996845840869	0.683380297375636	0.552389066425703	0.2898808860906	0.529346216033131	0.48856613707452	0.352093230271635
ENSG00000163430	46.9029215534047	48.4892829667052	53.0463653248273	10.6342202184727	17.19272528129	11.747456044913	18.012983965599	16.3276972837036	12.287403637173
ENSG00000114023	23.8250950808124	14.3321760964553	19.3072200840424	35.2043994842643	26.9115340345209	32.4205875677914	33.3755462860111	44.9367741020644	57.1517412670506
ENSG00000244124	0.313285226707564	1.76760434956723	0.628617700366011	0.19527148607206	0	0	0.0603702168971155	0.201651094316852	0
ENSG00000240891	0.207832781702588	0.156834072783741	0.0855996021670677	0.0272721487122407	0.0207523185848931	0.0626626264081199	0.149237005977893	0.157713596387179	0.10921909900747
ENSG00000240086	0	0	0	0.0101310260806643	0.0085656079653584	0.00698335187067952	0.0140945057766628	0.005231005654775	0.0321611945197281
ENSG00000114107	5.9712491067355	3.58232720660495	5.06601136979023	10.0138678527725	4.75422277592756	5.21393301331794	7.09446580641159	11.470283793584	12.2374874174819
ENSG00000047457	1.48798669517665	0.931497381314725	1.50120401615499	0.498339901106976	0.430115669403314	0.505719293509324	0.751076521984702	0.568227235229952	0.868743702353182
ENSG00000173193	2.40963928768765	2.26983804886313	3.11918544736153	1.09578081341326	0.912365432292047	0.742189467712722	2.12542650324016	1.78100926284182	1.53104209056348
ENSG00000261167	0.101752299374066	0.202624383697278	0.164469896458177	0.0563755283717013	0.0119161344326603	0	0.0261436240176394	0.0582173425189643	0.0688328916795793
ENSG00000121579	38.6765324480906	31.8354836337549	45.6927670791571	19.8285990902092	19.1013885849138	12.291347947944	19.7198872767464	20.5549222750845	14.7748732824456
ENSG00000169255	1.83113130717865	1.35552872541621	1.85979474197334	0.654435963045323	0.651269497288815	0.840335964896871	1.53922426090803	1.50361128157448	1.13778233626897
ENSG00000244040	0.00336808043809813	0.0100605376076607	0.00675817050773775	0.073476661425868	0.0159745502642675	0.0231532438244557	0.0350476606587475	0.00433583870664701	0.0123034808442192
ENSG00000248932	0.197232389799321	0.22934809206347	0.180544547415136	0.15434232293579	0.338373391481715	0.288651526413821	0.539307861206585	0.492980759433752	0.660881063040247
ENSG00000114790	0.557436130320474	0.916686552546487	0.714406340551518	0.3317600188355	0.310821419723355	0.148335143710664	0.415812448311329	0.1759290978567	0.188302531792209
ENSG00000184100	1.34317280668654	1.04575769313539	0.709242878670843	0.428043669057821	0.425768877413879	0.289266671495097	0.85238771265022	1.07906847589854	0.479588923833538
ENSG00000181804	0.325508596519712	0.116095765830347	0.360691637692483	0.690432811927144	0.855141143990727	0.5287975143946	1.39307151329429	1.53230213713341	1.47894477111593
ENSG00000244128	0.0901402243970339	0.091032490134436	0.117565171387705	0.224738533097932	0.162867905882051	0.0870463863408149	0.199507609087254	0.311651417969076	0.255583308060594
ENSG00000075651	1.02895276429675	1.30874842583363	1.28656437586574	0.618511549974228	0.527768003194337	0.367310189645904	0.886080807135642	0.858830860792911	0.751002174591635
ENSG00000121858	3.93107255505998	4.25491740894851	4.00115805679058	1.35848271275318	1.39512619779627	1.52309116404588	2.63867498440168	1.92434879427896	2.5982906326181
ENSG00000114098	3.71987084521	3.44163703979778	4.48443337237637	1.59629430613657	1.80582582880709	1.15860426926319	2.94953558739109	3.32256866244364	2.6812813432359
ENSG00000168827	8.54312788887501	7.01883915615754	9.07227207907992	3.7243534736051	3.57364153978729	2.96502730405148	5.29885509158742	5.52679197986725	4.25431177895555
ENSG00000163655	14.8526387374024	16.6461460128984	16.573083125261	7.06996400183134	7.95823966321076	5.54571435794253	7.5361867107984	7.16253643941549	4.84113546178714
ENSG00000114416	4.21949168853091	4.12551348969528	6.18403677431537	2.71452691401368	1.37496024187184	1.28057288443743	4.1999449058981	5.3850612824023	5.02514195281064
ENSG00000154310	0.337841592602531	0.474688996412329	0.435295427151889	0.194543709743815	0.146408260205056	0.194518191926137	0.222074648320347	0.198691853939036	0.212995951659017
ENSG00000068885	0.623915493866758	0.392056877002715	0.539711505832137	1.51061433236687	0.409171107616389	0.559157378824963	1.09007465086543	1.53854848119641	1.55319281199806
ENSG00000163558	8.65761754000023	7.83528876912802	10.8505638159058	4.84990655265623	3.69583302188796	2.4720134992067	6.93390286285942	6.53491936805847	4.7496887237461
ENSG00000273486	0.571255642998827	0.858981127259302	0.643300378244711	0.17439923696697	0.307190728062864	0.146928230481025	0.336983395981524	0.630339287698282	0.72398386419015
ENSG00000058063	6.87897562559666	5.97258976518111	8.84603618811927	3.84945770518746	2.42803658461033	1.81915518090408	6.52290106680666	6.09900725713047	4.58753503463595
ENSG00000283154	1.38483107546215	1.22809979731382	1.7199421317189	0.83818960408462	0.980881105793545	0.63261026776069	0.75166328573011	0.619085781962554	0.56388953983966
ENSG00000085276	0.752651404984262	0.730397203218455	0.929530521801116	0.425520326884745	0.294966792914203	0.267199935345622	0.62263468623565	0.382106321268505	0.413056816938538
ENSG00000240137	0.082794057453554	0.0274786498986957	0.0276881925071892	0.0860095809325771	0.0727196184934617	0.0830013888393311	0.167521782681295	0.190962039062546	0.134419473725211
ENSG00000197415	1.69830630207848	1.36232871843011	1.6526794561663	0.695731145240999	0.679941769845274	0.519104360796923	0.992201076608317	1.59915512485294	1.00109303665094
ENSG00000173226	4.09896051672577	3.42131482178945	4.11880921297394	2.2460594399286	1.69553977731191	1.76939047201249	3.59348225180313	5.10276629097475	3.94901812300237
ENSG00000287207	0.185358371742005	0.0922783221322644	0.216958010406942	0.327347322048939	0.113962684576083	0.495526780891301	0.750091632761014	0.795392724501822	1.16612991611307
ENSG00000163840	4.50309493340338	6.45600291419197	5.56957316885776	2.35490370512699	2.75515572047461	1.57157258656551	3.27029065374569	3.26874279654991	1.90234040320144
ENSG00000272758	0.447735901058218	0.297199544282697	0.313077970097055	1.04864521615108	0.52195674612611	0.948234940499642	0.415707561273572	0.820911803447915	1.00777156883165
ENSG00000178075	0.17934078175844	0.181191039151833	0.238138355055367	0.552342344268309	0.241837179941075	0.356558088702865	0.594619062721186	0.808049128077486	0.587686241308191
ENSG00000073711	0.380798159527909	0.509719690180088	0.559148109929502	0.198055703792548	0.151504809789586	0.179138000678027	0.446111475614292	0.305166186150066	0.383841735393672
ENSG00000158258	0.0363167034522607	0.0629445296566991	0.0593761489155436	0.0100605753306515	0.0212651076757138	0.0123285154154337	0.0466549771580887	0.0380939493054946	0.022929520822448
ENSG00000114796	2.18114124619661	1.57058948870761	1.94462098322088	2.80107352506603	2.55006516687946	1.89828494266877	6.13009651197051	7.59376836195341	4.991170853671
ENSG00000138246	1.50658854679596	1.92025470870339	2.8103062550527	1.11823172917139	0.455532907348981	0.527881937783351	1.14792431531304	1.12852021215467	1.15680572052213
ENSG00000230454	0.0747906318997104	0.0744671412254654	0	0.0745875085847309	0.0157656132893825	0.137102484574225	0.138357038039256	0.134792553712242	0.4826667252788
ENSG00000174912	0.43210377042536	0.542469964190292	0.659697682361779	0.58550302043935	0.277218319801343	0.32287143122668	2.56316342898682	0.798113804875118	0.983678010577675
ENSG00000114626	3.66814329889928	3.20765244799375	2.97610394616825	12.2509301201784	7.43647713767665	9.55648728218108	12.2734269324832	10.7828568048847	13.3918321674307
ENSG00000286086	0.0752685273112102	0.149885939207806	0.264300605010118	0.312767108681978	0.54210036110856	0.531792284914998	0.710709824991985	0.403731690432035	0.763759210233799
ENSG00000242086	0.4729926319926	0.562026139739329	0.405148078641867	0.216941195277056	0.228099283130236	0.228780860912956	0.276017338053839	0.182382390208123	0.114101694161413
ENSG00000163728	1.75201788809369	0.967483697155532	1.57074853230697	2.42261880138143	0.937704752449191	0.942443997503397	3.06870218467606	5.89610782812489	3.86727059142358
ENSG00000214145	0.818862912955788	0.927779181438085	0.853914353062083	1.52868378494492	1.30948205716722	1.68226607780295	1.72564301925759	1.98366892534196	1.40968263025503
ENSG00000051382	5.29560310519328	6.60645391084866	6.67441651184008	2.9496180092303	2.78941874589038	2.1859396503124	4.8142803447473	3.39731901892384	3.44209843686761
ENSG00000228952	0.319228306889008	0.397309442513916	0.240203511521972	1.49231867404664	0.0841153148061567	1.18867436130473	2.12228307205795	1.33559694989264	1.45766239514134
ENSG00000174013	7.05996156919769	6.90512641747429	7.39944184004012	3.19849640305538	4.5013516859118	2.67993373148036	3.98071673826549	3.256471710543	2.36016421274892
ENSG00000163864	0.0483895330784539	0.0542027639667756	0.0318593889579323	0.0678629704349637	0.0924406771666212	0.069301013249507	0.17134111932719	0.120693478926659	0.154669623010606
ENSG00000163872	2.12020696495404	3.80368652484599	2.53138630252289	0.990250866820469	1.49449370014371	1.42672021771625	1.84131521591593	1.17574622936059	0.983608702210109
ENSG00000230102	0	0.00731230695658269	0.00368403403063718	0.00457757902447673	0.00774052836147556	0.00841424347721265	0.127368567586171	0.0661798285784411	0.040241460679484
ENSG00000163961	4.83194759486721	5.55683361678711	5.84601529238831	2.21991822206227	2.19810448985125	1.91406138972016	3.07778588482396	2.73202599748723	2.2443693597755
ENSG00000171658	0.649935713854504	0.535551358128347	0.861917470948323	0.465639768918661	1.21256643307323	0.787439355609666	1.48564028431136	1.90417563035274	0.982424518369229
ENSG00000119231	4.02418250743964	4.04567752329394	4.82127884022011	1.33937457113439	1.98540838998754	1.32370402550674	2.67163310392966	2.96026290668677	2.37867296321571
ENSG00000163960	3.70761241359327	4.30857662605195	4.37645800427309	2.06724681618623	1.81589460883475	1.23596573308736	3.1222250202702	2.26287179228174	1.71316480874333
ENSG00000119227	0.405174389512971	0.794618885027832	0.431134507859949	1.48466575776947	1.46878280469212	1.56145389473166	1.42668527586504	1.31979106882882	1.19603068319289
ENSG00000163781	4.49271311529217	4.97682468310031	6.86712931208978	1.73789937011368	1.24656213840848	0.977972885889509	2.34819326413608	2.12881111645169	2.03639628597502
ENSG00000244405	4.96509781319314	5.31270101385298	5.03591051559454	2.2935125937314	2.77785982466547	3.17938595572048	2.4260189430791	1.76429280094947	2.0787533287233
ENSG00000229619	0.310113039316843	0.332523382750407	0.241721200780677	0.0981340056371858	0.100570437143692	0.136654777493674	0.234438898181265	0.267169323503153	0.127806705265369
ENSG00000243926	1.32170660949848	0.650601725532621	0.506571399488092	1.24036290396554	1.42436114769336	1.92265622573891	1.28777618494603	1.85441722438835	2.53161335797618
ENSG00000272146	0.199878809799848	0.375915857147782	0.378782460476956	0.858252051906459	0.866083252676061	1.78114971298881	0.718979234720399	2.00130346999228	1.13578943187031
ENSG00000163755	6.03347676640158	5.00509961622626	6.23421451719537	2.67549013228948	2.83260560440584	2.24135869075032	4.32609742599466	3.11335590443062	1.9349633935375
ENSG00000260633	0.0605319862497656	0.120540336516041	0.161946046822624	0	0	0	0.0233290868996048	0.0519498536917685	0
ENSG00000180385	0.53918125178103	0.900011793688228	0.795504359644656	0.329483390608035	0.390001540377495	0.296762370058556	0.232248158057616	0.217758568194252	0.225282233390179
ENSG00000224424	0.258205752987096	0.354605434406978	0.303713102096715	0.349628946490926	0.483291121668571	0.438646342015748	0.679431883228489	0.745026870008141	0.737226804109577
ENSG00000221883	1.88412100515105	2.36372427642252	2.0225965547925	4.01637091122494	3.29648080175069	3.2595967684206	6.20851482024463	5.16629329547281	7.63971772777914
ENSG00000223343	0.502111019787058	0.599927096829197	0.881565317222582	0.876307845424827	0.687981526215061	1.40943151201723	2.49633162862548	2.585534917754	2.3538824457602
ENSG00000178467	4.13627841636002	4.78644205172847	3.60302122022888	8.19753295255535	7.47818962168235	9.66652628836657	10.1384020555662	7.92923330564682	8.00090026770886
ENSG00000163661	1.09417027162196	1.30732521020821	2.0595793657781	0.32476149488276	0.889640001500785	0.358174783048706	0.361452254033685	0.496349968884649	0.494862456439702
ENSG00000151090	1.19749907407804	1.58797716022712	1.65755315217469	0.635949806937817	0.628242009326289	0.553720972043568	1.04514011528303	0.695899740513832	0.802086441206873
ENSG00000144959	16.1617297791185	18.3238652130996	17.5500439175396	6.34756878934961	8.31912359941639	5.42685453318056	10.013520485562	7.82703745622641	5.49412602428271
ENSG00000065534	1.29041422172342	2.82187028598326	1.77267525826135	0.533268131946506	0.756115740888473	0.684938379277062	0.549892688867704	0.413872792305656	0.361275643925948
ENSG00000145198	0.00685254480756509	0.0272916224386522	0.0137498694204549	0.0555257140151383	0.072224668210522	0.153096278995269	0.0713063923140799	0.172019293022822	0.283697225665204
ENSG00000175182	0.706111554111972	1.13452879867033	0.968834286584643	2.30343776511669	1.61365688961915	2.45725960404171	2.65777766086438	1.7330471191574	2.15351857449586
ENSG00000060971	6.71639556204636	6.71485386708166	6.53322452658283	12.6399769706613	11.5866774631255	12.2976030423103	12.7295691232708	11.5235683056835	13.3186773046409
ENSG00000114742	3.91705050751344	3.19385114439007	4.49389173636918	1.46064709078639	1.13250077397386	0.936095283389223	3.41718208851597	3.69989596952009	2.73509194495809
ENSG00000114450	3.02058026984301	3.21585999223201	4.0060223004976	1.77686033871815	1.33884157996668	0.992811095192661	2.03794712378356	2.21203454132786	1.66065673445719
ENSG00000172061	0	0	0.0132682303434164	0.0494591301873321	0	0.0303043130689912	0.0611632241247974	0.0255374912304265	0.0885693149489717
ENSG00000244675	0	0	0	0	0.0557557896727909	0	0.0535178211091977	0.0510749824608529	0.0322070236178079
ENSG00000231770	6.15218966848422	4.75749248718177	5.43956451439038	5.15405092620293	8.46743157002657	7.16214064918452	10.5194912620976	13.7204116582094	10.9881642694526
ENSG00000185112	4.29364602308559	5.9603216602094	4.78214357075058	13.3579312868514	12.5334751766286	12.6547521605196	9.48258245555301	6.81706397835488	8.39539616944286
ENSG00000244586	10.1303910908158	15.559909159061	13.1179941712379	4.84585719836423	4.71785977684772	5.84827785761927	4.76683232619624	2.27462434389409	3.01211357332006
ENSG00000156931	2.85416159527558	2.33643708704585	3.21691035023628	1.22063202522734	1.23164101021687	0.980803214519327	2.8532760586504	2.21869375623686	2.30846700208356
ENSG00000196455	6.99936411657672	8.44870364600989	8.42887836358354	3.03137464857857	3.21333956003955	2.50158807374453	3.82049049762888	2.73558441953662	2.68533022527655
ENSG00000187091	0.449385771071221	0.288972990806974	0.347533359064217	0.770284088120209	0.621659107709021	0.879569319402773	0.763134816170119	0.530299746364329	0.843595175366488
ENSG00000164081	13.3161643267641	11.7808117144401	11.8290938852747	29.3533416152034	19.8629265532766	23.3080099080439	20.6160469803846	20.3726219267745	24.4478275846711
ENSG00000114395	6.82959625408181	7.22632850209734	6.51442898278228	15.7823159958054	10.238746714707	13.1970484445838	11.4556718119536	12.8467591592957	14.6959009989078
ENSG00000164061	0.0193412138402059	0.0734194383888162	0.0679154316180589	0.134116639162519	0.0891857472422891	0.109413012355227	0.236202516009501	0.136942130179915	0.141305564614896
ENSG00000164068	4.17843133030479	5.68854582157531	4.61155775173481	11.1302553689482	9.16499789937264	11.8818630563988	10.9747992952881	8.88101970096581	9.10599871009279
ENSG00000163704	0.506582132333606	0.919771861961383	0.667684337111922	1.86975864629855	1.60702170624603	1.91759874488479	2.34858928290059	1.9116639368815	1.8686693533059
ENSG00000280173	0.36972770006919	0.368128523007244	0.324568774984962	0.0691356673852114	0.11690603074754	0.0847208149734792	0.213740127620673	0.0475962407175996	0.112550203767975
ENSG00000156976	36.8342337011622	25.6478865301892	39.5668866806343	43.8735847486485	29.5364135595844	26.3719243083886	55.4852913662118	94.427626152268	70.1453777199149
ENSG00000163428	6.09952646492018	5.5942052638845	7.70155921660849	4.26858174504645	2.28143935048505	1.9913938922956	6.43019816671969	5.44860340016728	4.20870101196807
ENSG00000157150	5.34386581569853	4.01102849251486	4.71796712915685	6.06726279002679	7.41736454381124	8.36437111449219	12.6233415673379	12.0017867391396	11.4723157953284
ENSG00000163536	5.43400684896333	2.25973479541092	3.88750419963191	20.7937215544603	14.3037934716375	13.942088082345	27.3393108933964	51.8655206233577	42.6886844291391
ENSG00000113810	5.2520173037854	6.77606290272754	6.95801666251936	4.08899703710848	2.33181994695362	1.88179520632512	2.68030748375748	3.1297909680398	2.32204691098629
ENSG00000213186	0.386526629320608	0.347368935753537	0.513695262175856	0.21589207511521	0.251313590772166	0.132280147439415	0.403373691627569	0.4911260266938	0.534836496299621
ENSG00000114251	44.2987850833354	54.3551310961566	52.2996217161497	12.7793216916053	16.665556946061	10.6633635242808	13.4551397436121	11.4125178724978	8.70603283171091
ENSG00000248487	1.43652738100054	1.75912180754437	1.72283897919207	4.5798745513845	2.89762756866726	3.84979149907977	3.13092435218144	2.93335351329206	4.17193030333555
ENSG00000164087	22.1017170785424	18.7481834612332	21.2557925314615	15.2828132283193	16.6612685958126	14.649380128432	10.4312513734453	9.64709239958989	9.71364682102627
ENSG00000247596	8.35933169947696	7.19980187857585	7.20325324982061	18.4703052567968	13.0512771139367	16.0193863096653	15.6862209736756	13.4200375549412	16.5312969537606
ENSG00000243224	0.445788848176067	0.674668241347881	0.679813026251103	0.711325013750839	1.31559102721346	1.32794683415515	1.64935161150339	1.19366702878689	1.91071604783649
ENSG00000164088	3.4997848022657	3.3870987960363	2.99791563118828	7.19225612132706	6.17271620957318	7.0467189643106	8.45162952206893	6.6424664325897	7.47590467984436
ENSG00000223803	27.2674178801028	20.9593974574174	23.3624604234176	47.7243511960114	33.4526606984085	40.8004854810404	33.7965889793808	50.4067987319739	62.4867476299421
ENSG00000073849	0.354168077150285	0.47895364459432	0.445482441401007	0.105434684994571	0.234000924226497	0.185728830240729	0.317813268920949	0.167855562983069	0.220991143230367
ENSG00000180767	3.11335024809436	3.16106604967253	2.72280767103414	7.3153975189103	5.01927535768193	5.3505371033955	4.33380686933409	4.39025042900789	3.85333852562245
ENSG00000232065	3.21567479827419	1.29194070445042	1.92438905207833	4.99326397718363	6.48123003221921	5.88188864990444	3.52228989620412	11.184295943796	8.58680433919465
ENSG00000184432	28.7655892401516	22.6069985364855	30.0842420326724	6.61887692569035	10.0836743857826	7.67040835323586	16.4330045751874	15.5629562976877	13.2470140948677
ENSG00000172037	13.1836873164803	25.527232962149	16.1131244716688	30.2458323003687	32.3331428337521	41.9461331913507	35.6607266937374	20.7011615856866	26.2213611800137
ENSG00000270441	0.0436521197858232	0.358572323994216	0.0656921221060645	0.965900980578045	0.494592440255434	0.362594727564371	1.00941418802959	0.702434792135781	0.345495967364239
ENSG00000185909	7.7860975090895	6.99608673063058	6.77725743655774	18.0708724485246	11.7234509230985	13.603778526475	11.1457157327657	10.4423872074978	12.4538485352554
ENSG00000072274	55.4265370008112	34.2823300321218	65.7339684542259	21.4281184449301	15.8922904169483	12.6925672696006	15.7939145526854	21.2915682177295	14.2746929569668
ENSG00000088726	0.363234756837766	0.231227588200092	0.15532723280705	0.386002233917795	0.439328395802857	0.354763594638718	0.488821143550317	0.62091656339238	0.572807825036431
ENSG00000082701	3.83181145808152	4.62575705409068	4.53428315174943	1.69678912926854	2.19532923007265	1.69540473268104	2.91884982203116	2.10295164690809	1.69082638835666
ENSG00000196639	2.57147238463639	2.37471590388859	3.08808492236185	0.688482731040186	1.39407456697908	0.987435443825011	1.30964753631385	0.932872672842744	1.1950689939453
ENSG00000114346	7.96155049068794	9.28503280255326	11.2864636686798	6.86287479254965	1.98682851601056	1.2148632084945	2.95556070415964	4.12724063126	3.93863082959957
ENSG00000114127	1.10598940825655	1.14525391832103	1.37097627657859	0.796600754398454	0.383383873493059	0.382961841144515	1.47387571427803	1.07996037025332	1.12525405525783
ENSG00000007402	0.0482668491055292	0.0600726016339418	0.0423714860521241	0.17674849937848	0.0635905575977706	0.224657262508423	0.167418819077926	0.291260031742226	0.187336943346068
ENSG00000127241	0.0179538553943063	0	0.0090062587767726	0.0111906841583744	0.00630768707279821	0.00857086434059546	0.0553554678940782	0.107858696386111	0.0145744022437542
ENSG00000187098	2.8717155298368	3.47161001343022	3.22539806787341	1.10887771030824	1.15166581485683	1.00026481434707	1.99344127751113	1.77774055684322	1.45419710906702
ENSG00000174640	0.16848679509297	0.465147298175449	0.28429001519706	0.195715833124431	0.149330523769385	0.236910927301496	0.12396677267268	0.113378757145318	0.0746032011868708
ENSG00000058056	0.993435318790773	1.24472975502228	1.16794560446752	0.438407635571127	0.715629077993227	0.369105483148545	0.829553717854559	0.573348622247826	0.382903210229987
ENSG00000113851	4.02968364982699	2.36955587891765	4.17712358373273	5.59978339930063	4.94226475723105	4.54718602731447	6.04336699758572	9.64832669420176	10.2727980407613
ENSG00000172780	0.342222211182055	0.305492830413024	0.40253700067517	0.661990291392356	0.59701480899485	1.18077832305554	0.523023077265333	0.562085759193757	0.598719276706018
ENSG00000114857	0.322123843556728	0.679858454685665	0.698698156918842	0.274305915613078	0.158997334902527	0.175435080633597	0.46948490127026	0.386937720987754	0.353564607993609
ENSG00000169981	4.91182832242032	4.42726485784581	6.09871112813085	2.06252139991637	2.47561055178932	1.93791692625284	2.86942502705568	3.5276550103867	2.74312539522083
ENSG00000186792	9.38209884151171	9.91791017922791	9.38271306775759	20.4427174051456	16.8316156114404	17.7591324408172	17.7139168196946	18.8492002061381	20.1381210246501
ENSG00000243477	3.11170826490664	3.92206118295826	3.59105900230466	6.96214855884588	5.27972911835511	7.03755202218887	5.17828784862624	4.93199964625073	4.8074146495921
ENSG00000144681	1.47811671907057	1.52708608289536	1.79906023947091	0.508311142408332	0.923025123105369	0.727305301731849	1.21076694619997	0.805271776219289	0.801181068162649
ENSG00000174899	0.364764019828525	0.164019624814855	0.147562840461505	0.682075049941843	0.601486257687897	0.471841877819032	0.564589070699785	0.802817502256761	0.938460260629801
ENSG00000010318	1.31311584321541	0.929732440983813	0.749457805271883	1.25134735902222	2.01756733682496	1.33061293065288	2.79354026250672	2.05855155974032	1.59181586646588
ENSG00000076201	5.00964340382709	8.37307950266889	6.54930652169855	11.5312372462671	10.5390633477678	14.7193038239056	11.1115666211321	7.79999512041876	8.54420298425577
ENSG00000114650	11.2868376683097	14.3063244718341	11.7090043794002	26.4006552295414	19.0272373650545	26.0312181749703	24.5510925197357	19.3410594126702	21.0581216459416
ENSG00000276925	0.186090434821554	2.40871203252986	0.653444623761193	0	0.0980680921436708	0	0	0	0.566484911855874
ENSG00000164045	12.1584396677252	15.9540684984341	14.9162613893203	4.63500859099551	6.94404900175139	4.03741182710284	2.90243107919353	2.57309066646108	1.33225771236512
ENSG00000120756	1.64099528482676	1.20509183252065	1.89591795837823	4.35052660346122	1.1739240228242	1.025133076113	2.73437809936875	5.11876507041218	3.65275641650848
ENSG00000163702	1.60433318593239	1.28738760945677	1.34492803147324	4.88941449619139	2.15583475775656	3.02719228312892	4.01485877694104	3.2788882490299	3.51213158765904
ENSG00000011376	5.62534720769816	7.00323939881828	5.79136919663388	2.64722682625595	5.08011213260982	3.94137182560226	3.93901676023923	2.71334249130591	2.18883158591449
ENSG00000163823	0.326467044006672	0.236403622937985	0.186098714520046	0.0462472151443024	0.109483425620712	0.153016165819447	0	0.0286548796156977	0
ENSG00000121807	0.0709670984331102	0.121131678213383	0.152569232725032	0	0	0.0116154796671617	0.0761914846870903	0.0391535303192028	0.0308619458821558
ENSG00000288717	0.795087325102062	0.608960267030675	0.490883188655494	1.37237530398307	0.966933058052081	2.66276729678327	3.182131058876	5.82631365344972	8.11749936932913
ENSG00000163825	2.9237307384749	2.32886781969374	3.03314015880026	1.08566656388184	1.69158136885841	2.26644286672873	1.4960183533237	1.04105465676042	1.45433692960109
ENSG00000163827	0.0272013036005182	0.0338545628189897	0.0409352711010773	0	0	0	0.00786255682484082	0.00875427912055608	0
ENSG00000163703	0.18221438756054	0.251043311464545	0.187061141716226	0.235073207062213	0.32380674283786	0.254889328666433	0.455649847713865	0.357310824579856	0.410209417393756
ENSG00000272886	5.36339653169691	6.11864354833132	5.18401849219133	1.97332365079441	2.77390307568228	1.7140970197621	3.3405249090261	2.60108541455531	2.24091107773547
ENSG00000056736	2.88296510201454	2.76132672990289	3.53945082319531	0.522605685457856	1.05365208724006	0.480311913404999	0.55927730502584	0.572890493972448	0.36910846720596
ENSG00000144554	2.74077226030624	3.4313459918748	3.48077277472455	0.478951842346068	0.617891022739717	0.508496403932766	0.685475677443014	0.520182145283431	0.375069875169897
ENSG00000173702	0.426428438525071	0.502796859517468	0.315237074852499	0.0139891547609973	0.106448303504333	0.128570313663668	0.116772114306853	0.0288923736165137	0.157139255629412
ENSG00000051341	0.530089290873288	0.885336072054526	0.975720524211733	0.151880184703189	0.114895017915954	0.0832634509271199	0.237248051074391	0.137580859123818	0.184790647022599
ENSG00000214706	29.2915340493683	35.2289233993566	33.6530428007178	36.3459572219517	32.6733625138867	36.3000841948701	19.9966170589842	17.6147244310767	17.0113228204693
ENSG00000152601	5.00198383456805	5.6202600630572	6.76143187133096	2.69755760396993	1.26362440082209	1.38036237042308	3.63359928759149	3.08171483171822	2.87183861611588
ENSG00000074416	15.4323137562157	21.7335138920899	16.829206578882	11.3312944578821	15.3415856174136	14.8468813091791	11.6283360138936	7.09853603818374	7.15414650957948
ENSG00000145041	7.58420199621304	9.34234423732852	7.81994717507469	2.28835156467212	4.15704240989037	2.79661460508309	4.41893560416982	3.2300755788078	2.09334582205708
ENSG00000177311	5.84303452668005	7.7830919712156	9.17694454831875	3.11359513957095	1.44554557362234	1.76245229481232	4.35082638773792	3.89138616720863	3.78146874749394
ENSG00000206560	2.41315197329835	2.82050241026348	3.13022922996494	1.17204453506181	0.8936841915934	0.777972400357299	1.92045390935287	1.52636787886945	1.42043228075674
ENSG00000163539	2.04532517975373	2.05703608119279	2.79772200924914	0.773761445270769	0.639241008143015	0.595821656323772	1.3651748009257	1.182779408478	0.747935830250514
ENSG00000136059	0	0	0	0	0.0255619116026122	0	0.0210307611673707	0.027318595853508	0.0221485453492754
ENSG00000251474	1.12459936620957	1.36277844482882	0.992706075370778	0.163015272564597	0.652379257728389	0.434485733717786	0.761007867351384	0.634084642934754	0.371535619365509
ENSG00000152580	0.870712341935877	0.966570896192606	0.843655577770187	0.225579292086425	0.152578723278832	0.229275361016387	0.278140292292848	0.252133111205398	0.217748396827879
ENSG00000181555	1.29350562125231	3.15585856921098	2.22056364824265	1.11560471066748	0.704893727415107	0.79698346747599	1.82568492727496	1.18658891536582	1.29270253365506
ENSG00000109606	22.5055369971176	18.1520496114481	27.5068612934752	7.48067224233341	7.06976551115082	5.80927391327975	10.4128348051334	11.5814138499084	8.73262228327067
ENSG00000123933	12.5684824449535	14.4708735371354	12.8875317456385	36.3424868255561	21.2674063163844	27.2486325770507	25.2917918660395	23.3577668370843	27.7768990188591
ENSG00000127415	0.725697666597116	0.602132348807438	0.805729472360049	1.44142244327087	1.44306061758872	1.79037963757348	1.68370124877968	1.12728494125412	1.56111403875905
ENSG00000169020	16.3885373387536	11.5565892049337	16.2518809329962	32.1943735921151	21.8690793247638	29.5647919098036	18.0960372898212	27.1447182670241	35.6789459473414
ENSG00000215375	0.944003707514638	0.840025678457994	1.00199179092023	2.52983546647906	1.68230629612313	1.7973801331377	2.44655737996245	1.84928808446674	2.6598868086579
ENSG00000250321	10.5075570873185	7.29594438238935	8.18383513199507	18.0969912444247	12.3862762858925	17.8996586649777	8.79194426360809	13.1707512870237	19.3602202622293
ENSG00000170871	2.71884934796026	2.67948966066745	3.29089267932914	0.938761331794674	1.02987074104001	0.860142054597492	2.0111188104067	1.49577864713329	1.28543218250445
ENSG00000251580	0.37547170127802	0.297029663389497	0.330256229622035	0.679655955714611	0.374056419575505	0.371255622649699	0.541165140516559	0.761452564689605	0.889338272414237
ENSG00000063978	10.5517003043216	12.9259043869899	11.5763897639452	5.31909939038989	9.02339059170529	5.67295488757893	7.54308994342775	5.26636640326503	4.48586875726453
ENSG00000245468	0.00859756552383358	0	0	0.192919847855733	0.167641251448574	0.261035460455291	0.238572733645531	0.354173559130043	0.471099123106768
ENSG00000184160	2.17138244633108	2.73612918511419	2.29598840659919	5.34632239425317	3.83649217379306	4.00524554092611	4.21898881555427	3.14325224208504	5.47449562959093
ENSG00000127418	4.15981980741135	6.37031063310313	4.91736751086251	11.1773362649483	12.4097017088409	13.7073868930133	14.1517131747639	9.40047677821011	12.6795814220571
ENSG00000175920	6.84901326812016	5.21140833477024	6.35408515959658	13.4134157766737	8.46972027123479	13.2976204241438	5.20236903786342	5.44797703773773	6.42064890878707
ENSG00000169019	13.5909000246082	8.2282378743155	12.9406567555438	27.7595041815719	14.6070693947169	17.4394038678898	18.9934729720859	33.0655795155884	29.3857442256923
ENSG00000163697	1.45925724462396	2.08662895821549	1.78480330713161	0.731047249184871	0.843282649702229	0.734385474438024	1.38059361099202	1.15482968987796	0.75650833165563
ENSG00000035928	4.29525749133811	5.23965945134754	6.39358184366907	1.39872392940558	1.60759276750829	0.960797591867339	3.34795486520845	1.68891920161473	2.16321525144118
ENSG00000249216	0.541587334446179	0.31455947586619	0.407517681616587	0	0	0	0.208728290145429	0.23240095467628	0.109911095541692
ENSG00000145220	8.88747401529599	8.50118047778995	11.0195446010631	3.73908734441685	3.99657270478731	3.10455455182113	4.47284613941198	4.16838951909603	5.48875689031605
ENSG00000134852	0.851146313781062	0.991533891826544	1.10327411881921	0.719387401389896	0.272716539602169	0.271098527372649	1.04904833329725	0.894097837421878	0.758646732038182
ENSG00000064042	12.594323771659	15.6856099951025	14.6247273315067	4.01967067186401	6.06369044088448	4.63866351325976	7.897282514268	5.97752607404397	5.08837170908626
ENSG00000287382	0.18245855830552	0.0363338746685589	0.0366109441353191	0.250199153158005	0.269231546647215	0.146332374189787	0.337534595588334	0.634188943464894	0.866469208115612
ENSG00000287331	5.21342592578424	2.43176190843924	2.40318441431791	10.7147052740401	6.633438366675	11.6233715241605	10.8065576772961	14.6320864227105	19.1016543914502
ENSG00000145214	1.28046875054065	1.58091364687717	1.72341078545726	7.65703530615187	5.11599371642214	6.30157604257282	6.44123439622477	6.096502466967	6.81716787504149
ENSG00000245870	0.0244947484387698	0.0487776034227939	0.0491495644287004	0.0610705583390264	0.0258170523297748	0.014032050140648	0.0991231508878404	0.134014742656822	0.298261550596605
ENSG00000138668	33.6123948606434	47.6328092807517	40.4739992219138	18.5316864031761	27.6757820955294	21.0756589130319	18.911123941281	14.155535158328	12.5572363914806
ENSG00000189308	1.09456786592356	1.87902336166741	1.9341320312553	0.752824232609861	0.581418191960923	0.545535895530203	1.09769874414879	0.781156935610542	0.516153037404084
ENSG00000152784	0.0898416557740583	0.144828772158919	0.188854711172646	0.122663456929699	0.261529159218619	0.161752325210315	0.351197060423926	0.479146553155578	0.203164277169841
ENSG00000074211	0.0209614999718919	0.0292191697633553	0.0546779720867867	0.00783921404688175	0.0817443514163611	0.0432287822718617	0.118755165077136	0.0809532473447963	0.155695650234827
ENSG00000169116	0	0	0	0	0.0164420877571033	0.0178731635879688	0.0270550674056203	0.120493939552064	0.0379907243231115
ENSG00000254531	4.42353452596705	5.14671634292457	4.41305540029101	9.69667116153948	5.91958866071277	7.26052022245819	8.59121679043205	14.3963566069246	11.8317903070941
ENSG00000145348	0.540261998370565	0.637206711035616	0.845780764090201	0.291545792484353	0.309554301011631	0.228485677467953	0.706402338486222	0.667490136930371	0.571757945295257
ENSG00000163734	0.123864611190372	0.264276132109301	0.213033127839225	0.198527477502734	0.363678382266907	0.192597634580314	0.552391565515563	0.660598928175139	0.560204817745169
ENSG00000250920	1.29616246965277	0.825955967817662	1.04031802525361	0.398564688121258	0.628421370387193	0.663316996987559	0.179835223573802	0.489453595125879	0.336699482821379
ENSG00000169429	0.543643382835099	0.174610313279899	0.351883661363139	0.929116673345694	0.563749179982665	1.10507878575277	0.669114471870844	1.29810828022341	1.6228945147871
ENSG00000249509	0	0	0	0	0.0217356800864649	0	0.26228069021688	0.106191612693468	0.0753329725220102
ENSG00000124882	15.1616961902065	13.7411623104998	15.7249420122949	4.92222232912046	4.64699937484501	4.69317427613282	4.32290062839265	4.3796372803842	3.25130410796552
ENSG00000174808	1.79083109364082	1.0462731583789	1.64077196977051	1.26383022874029	0.912554463155221	0.686755931553772	2.13045653478158	2.87698015603306	1.72106358331727
ENSG00000138780	5.50410077895119	4.11643397289927	5.56591086552088	1.3808454100921	3.03545059587672	1.52291454798878	1.93008150524853	2.40605351061764	1.48175598844946
ENSG00000138802	2.57303275677199	4.01514725825751	3.76271275741852	2.11023410892205	1.22116289945064	1.16798332970862	2.25295773225089	1.8595638757006	1.51614764241909
ENSG00000138674	11.2659573584006	14.9450914763402	11.7921657632318	4.89638472981807	7.16676596367138	5.01788346807587	9.1851560980502	7.27190386375137	5.07323584511856
ENSG00000145390	0.218504429807418	0.137405896570838	0.263721344867638	0.41779927664355	0.174889465412031	0.152465563716498	0.583151035721158	0.755035695741691	0.792187670209698
ENSG00000249942	0.590049042651404	0.106817620610299	0.215264349123516	0	0.113073046132866	0.09218596875188	0	0	0
ENSG00000150961	4.79928544542938	5.60614837766561	4.86063428315267	1.95890895624654	2.5990614751133	1.59630412987126	2.95638794424229	2.31589776948894	2.09415538211656
ENSG00000248456	0	0	0	0	0	0	0.138833037023336	0.103052411094986	0.268055347689599
ENSG00000151012	2.56474872999785	1.51597959353241	3.18577845452469	2.89780590798182	2.1003450208425	2.08259047208757	5.67891895781754	6.41732045181339	5.47512806492714
ENSG00000169435	0.0473786808414455	0.0294835966390417	0.0356501139272429	0.0738281334973298	0.115477767023475	0.0610679901596164	0.198575217208491	0.17154029742791	0.248791970790639
ENSG00000164066	0.439379226584936	0.355832328092508	0.401522159338579	0.196817491852943	0.0838478825354059	0.0813300810284026	0.283014794006801	0.277299063182095	0.186285637431565
ENSG00000151470	1.23700400087867	0.699423202778739	0.946227204190758	2.33401618876266	1.1326969490875	1.11905749893587	1.3137385360864	2.65886238345424	2.49450399446796
ENSG00000198589	1.22666767886475	1.66697830834501	1.76549652641237	0.60027599155839	0.408735073307043	0.543642503554382	1.46297891493589	1.00298063740498	0.867377410898925
ENSG00000170006	0.446272130368529	0.297367256117602	0.404679285454485	0.121963585985207	0.146536261831393	0.194688255042001	0.335387748077488	0.271782940198337	0.186011892983764
ENSG00000246090	0.0602546624091942	0.031301240306941	0.165584646453497	0.0391897938420574	0.1021640773106	0.0510258070967171	0.24837663829355	0.205723222989561	0.178638529983694
ENSG00000273472	0.197170424843211	0.224362979301976	0.296721984821259	0.66715423075026	0.697662316921652	0.564754787045233	0.960726608067153	0.979034868247096	1.08038506934005
ENSG00000109255	12.4842824017209	9.66354363441232	10.7473210119328	2.88668001974559	5.43307288741797	3.27595840545142	5.26155851389671	7.23213893956068	4.16816693092722
ENSG00000164124	0.373629670606252	0.340307910471586	0.583574015665621	0.328155196317175	0.333386975443865	0.248088710023442	0.775621506363287	0.893649270056428	0.607464410777974
ENSG00000109756	1.00270152258764	1.75670931179057	1.58760497935501	0.658171553507212	0.483211593756498	0.388021332578535	0.947296245614821	0.656828121902875	0.819365483430858
ENSG00000171557	0.19632540873674	0.179186558573776	0.268093808137578	0.061185065635912	0.0344872790705242	0	0.0441373363536689	0.18955202865784	0.0863260062900369
ENSG00000171560	0.100217156067759	0.279394327721884	0.266443200886802	0.0124931221308651	0	0.0344462119072875	0.03476141126082	0	0.012202992996589
ENSG00000077684	3.04508256591232	3.93025593465158	3.26174715303333	1.5411174287437	2.12135627336146	1.40148743656194	2.12648286756645	1.65009940988045	1.16993027321927
ENSG00000163629	0.636775757065247	0.638138544357861	0.937542433766887	0.373708277894155	0.294173294514792	0.206078743119725	0.810344284601299	0.497700496475936	0.513558899450806
ENSG00000127419	2.67691835263454	2.95129744430348	2.84876193294951	5.5662703929331	4.78614516054639	6.23332870023753	5.38189735972894	3.64838388032204	4.67819907969787
ENSG00000270681	0.105835799858081	0.035126010012012	0.407029490323844	0	0	0	0.265129937280414	0.0908305618007022	0.0859143334422926
ENSG00000109572	6.0314802831908	5.62012265956048	7.13816899896607	3.56046132131127	4.05537775323016	3.67408438948734	9.39508711741068	11.4599822204075	7.69469058283699
ENSG00000163110	7.73086618533222	7.30788561534758	8.22323401122018	3.33235163607672	3.58617946114775	2.91054960313645	4.19188140497656	4.11579156905392	3.22262999135034
ENSG00000145476	0.0402017832981959	0.0400278991946036	0.0161332552020491	0.0751736242071204	0.0677952040702432	0.0990288915884842	0.118527621502927	0.0931554968319478	0.105246597834921
ENSG00000071205	1.2540730432556	1.31953281627551	1.21787982178458	0.607583915380326	0.87733329183593	0.621156000326475	0.791464489306675	0.521686661857004	0.466777246756556
ENSG00000174473	0.257037161406032	0.313032724151626	0.130004107837362	0.0953327142563442	0.0380621344426907	0.111955779406092	0.179294710386499	0.164078795635439	0.129331655920352
ENSG00000129116	4.75499829809659	8.96125798640718	5.85766430585927	2.62428836021329	3.57744227799099	2.49186100841871	3.24082202271861	2.31824426834036	2.17624620304632
ENSG00000249378	0.202089941494113	0.22430618813273	0.172836276262182	0.582321583170003	0.502818243620198	0.523807954744061	0.367722468632852	0.592816559420403	0.677717082533481
ENSG00000268471	0.955450322518801	0.860095481154125	1.18836683933637	0.375268402566927	0.337975334891138	0.524845448760703	0.431284829512993	1.01094415284182	0.374522058058314
ENSG00000109576	2.15495229791842	2.4220625731919	2.45379614127159	0.700435094821889	1.42826105241565	1.05272030848106	0.863639655058803	1.31899279200742	1.22345482108024
ENSG00000109674	7.22914082273582	4.96405016576755	6.576828198453	2.72960141821159	3.42979185814616	1.97608248185224	2.26680427316911	2.77541291102763	1.64894932029646
ENSG00000109586	2.39097640433021	2.8200040148956	3.02380474545582	1.60355747163901	0.933238843071921	0.845938644353964	1.95079079017034	1.90842255972048	1.55227018802711
ENSG00000145414	3.72759358853303	4.64854542881176	4.70460978543411	1.87512949740371	3.49132262057892	2.11419844935754	2.29985630140353	2.04749522268046	1.74650962629913
ENSG00000164164	1.4632052432918	2.82539512099931	2.39971211269055	1.00592287033077	0.709104571238783	0.63604732944375	1.38156603588454	1.09457844783672	0.861940765809844
ENSG00000164031	1.32296381831851	0.877156322337739	1.24376155950598	2.95688505324516	1.09763676178199	1.44117160894419	1.98464877112257	3.13922712071736	2.53433207482167
ENSG00000145431	0.723373046529168	0.423673090083195	0.502433020265865	0.191777131369648	0.155244503985354	0.146255698339928	0.4919800269975	0.429794529801039	0.247107556415423
ENSG00000164162	1.29378531188741	1.14986026892263	1.38948329376199	3.17155669727063	1.87155645376087	2.57166642771167	1.58121373049411	2.76657096227719	3.41509475433113
ENSG00000151612	0.212515607428255	0.484525129267298	0.283249970445038	0.135661077391762	0.174212788694904	0.127034704206952	0.259955296772268	0.17974220151975	0.12125970497259
ENSG00000151718	3.88842866134255	4.8917920718783	5.00589689618935	1.30665167164875	1.79780716930327	1.03223952772801	2.67570072299129	1.81175504296036	1.62526005105141
ENSG00000164120	0.33365735710095	0.204983226389027	0.263524662432711	0.752230060249868	0.781902873882433	0.764555190487478	0.554039452123953	0.863625225488624	0.72611669338156
ENSG00000251611	0.932271494001279	0.764432245820071	0.715242858330787	0.205089605483504	2.6009959075535	1.25661320533289	2.91665718282824	2.25909307897613	2.67102383020312
ENSG00000168538	2.23517200496374	2.06151972884057	2.68085377779787	1.72629666440649	1.07340991868196	0.91267423403248	2.64649139835778	3.69087212110113	2.00543999441119
ENSG00000286133	0	0	0.0395515822184773	0.0982892620657222	0	0.271004534644081	0.455807260106736	0.0507502084759948	0.336023379442219
ENSG00000186352	0.888823421710939	0.815568890252268	0.53328804466618	0.684360254782505	0.652089697471963	1.08822815132046	2.19637192127065	1.85092970726697	1.98418066285817
ENSG00000177822	0.150061704514991	0.298825290248554	0.150552013889361	0.127365236646556	0.100954793180913	0.109741631365061	0.0664474919433531	0.0575427636192284	0.0155509274876031
ENSG00000248019	0.0240865443701143	0.00999265135041645	0.0120826221929056	0.00500440164694097	0.0232712444397771	0.00919880436579439	0	0	0
ENSG00000150625	0	0	0.00559564998431866	0.00695284836771728	0.00587851347793027	0.0575114736872524	0.038691820829515	0.0574400086841941	0.125640559853944
ENSG00000163293	0.692372743497444	0.53581989466092	0.750600844294632	0.220892097231439	0.307808908969747	0.240611079396516	0.386982877893728	0.354835821655994	0.39556420938517
ENSG00000226887	0.258708271085212	0.437415766149085	0.372190025809281	0.0608503884991666	0.0720271367957244	0.123036867294901	0.0507938373893185	0.0628383983616246	0.00594372533076029
ENSG00000132463	12.5647246465305	12.4194124573203	13.21939035799	6.09003367885888	8.20900668051491	5.89666071476606	6.59028007869008	6.88359400865339	4.57038210853027
ENSG00000138685	5.54347611680271	4.03070576039018	5.81742768672298	3.03803041770049	1.81420904217488	1.71314866564379	2.82776769166026	3.11117130431762	2.29706078162169
ENSG00000138698	8.0398894557381	7.41735173288238	8.38589850149461	3.78329348849986	4.05373440762554	2.68874891925793	5.40576816183919	5.63189695919993	4.50243169326777
ENSG00000159733	0.314545494646878	0.347757365975664	0.370901011028829	0.621271577826156	0.579093512482585	0.507809266903302	0.642341117613587	0.602128097692405	0.773477037055646
ENSG00000109805	8.92314576948706	7.37623382331571	11.1019912245096	4.64031981179312	3.16767828392766	2.75192329082876	4.08370203311142	3.87942257950439	2.77181406303665
ENSG00000164134	5.24536636339261	4.72711078477101	6.48335723845345	2.70723655483402	1.93134472609351	1.39419830804013	2.26898061884341	2.65446066622114	2.03584032281681
ENSG00000244459	0.372984368929903	0.270088076983553	0.10205537795234	1.18354531109191	1.429524521058	1.01006526038329	1.1369202850538	1.78966797351099	2.68371004010477
ENSG00000168936	8.98351303777935	10.6597592449309	9.39627007709598	25.3486065069177	17.3257998166039	20.9445878220062	17.4893325158026	14.7808728912738	17.592401246091
ENSG00000137440	37.5212587237796	19.46081054694	30.0917571562329	7.35488871892829	7.0608300450829	7.97507570972963	5.66219905512014	7.31456631682365	5.82158639468882
ENSG00000145375	1.16365967596564	1.28456418317095	1.52489122819736	0.49930902913447	0.62434824989696	0.531358617266286	0.748271757421652	0.44777672398502	0.492847347774191
ENSG00000128040	0.254307524270388	0.202566057737665	0	0.634042130942094	0.2144286781587	0.553593460017766	1.11731821117356	1.3095131513495	0.61931770156264
ENSG00000047315	21.9587186923507	17.6097850283365	25.2435908985321	5.03522658636737	6.93726458981009	4.53609423426328	14.5805090269471	11.4505599386132	9.71078802067573
ENSG00000084093	1.78838090228939	2.11932154157296	2.56467290947939	1.22786356208123	0.677428696028155	0.50447517168599	2.06290575341036	1.49094920500427	1.50934991374456
ENSG00000145386	40.3081497850322	31.9605084427144	40.9415871691074	13.9291765144929	18.2150061291699	9.24945971771046	8.1941804733948	10.089207930017	4.93250039299136
ENSG00000138686	2.60838017692829	1.83581139486613	2.78470415771334	4.15015942163266	2.2497178395701	2.54590345182677	3.81696512935061	5.90059188600877	5.12541299945153
ENSG00000186212	0	0	0	0	0	0.033799213186264	0.0909559791768212	0.0506358203276642	0.0239475715304963
ENSG00000163682	140.353980948246	101.835285967312	117.246748774707	306.812499240624	164.7050429972	232.190132439501	168.90173403675	225.410041693532	343.925907403877
ENSG00000145331	1.24885519921456	0.980501004507667	1.97146511805015	3.40940037424006	1.61349513572083	1.69751654817073	2.12707976251998	4.80578786747648	3.3411243937152
ENSG00000128050	67.8153307826402	56.1513058146184	68.6108285102252	26.7468935142832	24.9101304707374	15.9961544341175	20.8116282469261	23.62254747776	17.0386692645906
ENSG00000083896	5.77559036934899	6.42322769588558	6.56182850201484	2.23756560238256	2.71857635670392	2.1780163958037	5.2834626678199	4.31228843811382	4.01430233670631
ENSG00000163625	0.735305439292426	1.20578602175059	1.00158484248671	0.383475830756299	0.357970242915157	0.243695713294229	0.639935551712761	0.49316503262175	0.394064696431149
ENSG00000171564	0.251353975520289	0.268142998239844	0.225156469419315	0.055953420791872	0	0.0205700744174291	0.0103791502301397	0.0115562888985118	0.0218616033656314
ENSG00000068078	0.441408200336317	1.04834620227682	0.52817026254625	1.42361291331082	1.44266093141549	1.75381523719542	2.72502790924703	1.91324517374663	1.75544887124447
ENSG00000168769	0.20021044474792	0.339360242048186	0.382599255938845	0.130734145343214	0.105509218474834	0.0901155056926232	0.315534609427537	0.197905480934494	0.235080578572994
ENSG00000224786	0.346037527063201	0.258405612533934	0.377800650055813	0.831025774837167	0.375444717719548	0.618013969880411	1.08259540845258	1.19227472665377	1.69781019668406
ENSG00000109685	4.39783578238403	6.84435793523118	5.29580760780045	2.19102180795267	3.30130292281817	2.538683448036	2.67790796626918	1.73110277744385	1.2403881890731
ENSG00000170801	0.402233437604649	0.995344547337966	0.664666782108403	1.24619175564557	1.60227129637687	1.93148908315931	1.38151211623071	0.89093451252254	1.21725130894056
ENSG00000138646	2.86823015282894	2.6424580655258	3.97737485367322	2.0446394729717	1.24658049033255	0.887647934212057	2.03454220471572	2.54645882327913	1.69105972406951
ENSG00000138758	3.58787707958313	4.5055869777651	5.5207349167668	1.84434653703324	1.25343909558168	1.28632552783681	2.79661620780067	2.49362764599842	2.27766483820688
ENSG00000170522	5.44928512839535	4.42065471823224	7.04574952328485	2.09613944961084	2.47489134930075	1.97288618745431	2.9364790571446	2.68579815145286	2.39253820017479
ENSG00000073331	0.430049167279894	0.497968044419032	0.530528995430323	0.232310649988697	0.340787813628903	0.231758786279674	0.834231567714741	0.463397246759392	0.583774513011171
ENSG00000173085	12.5976650162724	10.0345412365101	13.4127770467665	5.68178547505802	9.28694933874607	5.5057687667399	4.55784256135425	5.27520425824992	3.6970185822842
ENSG00000163322	0.367201699676458	0.215813493777529	0.391426582095682	0.381462936813064	0.564410593958443	0.382729225248096	0.55428625691951	0.837091696891359	0.86009465237668
ENSG00000240005	1.10472496877587	0.879957376217316	0.253333607007096	4.48559323633053	2.22892060873806	4.12258023601655	5.3281084031898	7.23263903560463	14.02824292173
ENSG00000168214	1.79486085979217	1.95548671150606	2.46117377153923	1.28536243851657	0.613334344344262	0.53337387477931	1.57271237142274	1.69723626993867	1.30201278332965
ENSG00000281501	0.423659054666059	0.332076266828436	0.429565049301231	1.23606193203863	0.536785473136259	0.593833398342	0.573212160437259	0.736856677059863	1.19638076104438
ENSG00000109618	0.619498354437139	0.325827896728993	0.487306673128546	0.356629588988019	0.282001023954386	0.155630867048986	0.72816392444853	1.0545019730345	0.631536549600599
ENSG00000048342	0.919181890370121	1.12826294826971	0.920835013597118	0.568734226777466	0.536174588236557	0.400896480505845	0.40145283800078	0.40367080410636	0.434261089202375
ENSG00000196951	0.133133096068408	0.0982752082991279	0.0921159263173234	0.457832830667412	0.241931105370216	0.3234754231476	0.241509101058308	0.38414223041458	0.73229086629759
ENSG00000153132	1.98273357512299	1.21220209073169	2.19162296763562	5.06478785703368	2.28774579801635	2.31150926608187	4.78597623112073	8.02450355196906	6.90400977089266
ENSG00000179387	3.26665067279962	1.91133642101859	3.20588377158099	5.6700441662296	2.80192855195917	2.81124713049786	4.12681569724021	7.1882911275816	5.76958504740331
ENSG00000109475	95.356455301976	66.5846190474588	84.1028906653073	203.270578684968	109.070324820759	162.324525546606	107.395394966799	156.314175073501	232.802283808015
ENSG00000153130	8.84961102279015	4.83412507276255	7.21732196452628	18.9152814094249	7.41454589419657	9.46393805886121	10.5960853502532	18.8789324603521	15.4878018615656
ENSG00000205208	9.5242161097906	7.44748341119556	8.60577054558002	3.96438772384752	5.23864619269616	3.0548855518185	4.02082275448535	4.76229890181682	3.02278221643689
ENSG00000183199	4.63483362549229	4.29993766464117	4.29647035703451	2.01603805776866	2.80913409824335	2.05990883512024	2.26678634931866	1.26775095098663	1.25413972110273
ENSG00000118762	3.81931187490024	4.89839227198607	5.05682460343851	2.11509393411433	2.25217956974749	2.11879390555306	2.9261491064028	2.06995887379019	1.47816612581246
ENSG00000272620	0.00483560120041231	0.0288881151305685	0.045279742401843	0	0	0.00369349365771079	0.00559093634318114	0.0103750426194768	0
ENSG00000196526	2.20687241926294	3.85410387631798	2.44610959402349	1.17764606714624	1.5389651337251	1.41018671895658	1.5341279276824	0.986520824002072	0.661063065653196
ENSG00000138821	18.060919174402	15.9824070271909	18.7353075145791	7.0028839565366	7.17719229135692	4.58512706356615	7.68861189137883	8.35798853077486	5.49587873103276
ENSG00000246560	0.778186784347213	0.752683165840633	1.18224740778538	1.82931566567166	1.54665487111298	1.85958830737088	1.92801825198036	4.69407817287819	3.62781300063714
ENSG00000145391	8.16834524667132	8.99592672969685	8.74590155633728	3.82533130181818	4.55086289496299	3.17937867238132	5.94693295422255	5.25677876585551	3.58868537848183
ENSG00000184985	0.919935427989156	2.54363580780826	0.991538193200401	1.42574666164417	1.63455617440477	1.73765516403734	1.04566529238797	0.696154355684961	0.654690477678486
ENSG00000081041	1.15155103837	1.48215179155835	1.25393793067765	1.20794550182487	1.34692806670288	0.852753181616103	2.4192997363691	3.59760168840346	3.1805818098277
ENSG00000169248	0.132279893590167	0.0219512909283376	0.199068154411247	0.0824503972634413	0	0.176814862019327	0	0	0
ENSG00000163281	3.61308401888013	2.2565370382779	3.38468584417324	6.43392846515106	4.10348916435035	4.47934892621039	5.49864250487741	7.61430359020963	6.76156579200788
ENSG00000125089	2.11307698678068	2.76038052861164	2.30578150547108	5.01901076096492	3.72427479293804	4.61070718459313	2.88209841437247	3.02062598257377	3.37353761601317
ENSG00000118785	0	0	0	0	0	0	0.0313092435218144	0.0976084009640374	0.00659466573250149
ENSG00000243449	62.5879498529156	42.2552034914236	50.9077930904179	209.961383129551	86.0366856812026	140.372198433314	94.4235583411411	98.8140901273955	121.235863778755
ENSG00000056291	1.22556077482719	0.923017086618164	1.07192859563547	0.352567004864799	0.794904871733572	0.702074172583345	0.635831976283346	0.495560859236184	0.11479310098592
ENSG00000013810	13.3657003477658	19.4036477334796	15.7930610648631	8.95485901137043	12.230185674687	10.3201904752671	7.33319247915041	5.08622327322115	4.75404408577427
ENSG00000109205	0.0361113566039374	0.0719103295095696	0.0966115901645699	0.270099615314878	0.152243046785883	0.137911565760017	0.250512340870434	0.697309731420627	0.234512944503425
ENSG00000179046	1.37061003149543	0.929008706291143	1.13622323116522	0.256692507420411	0.352672273680877	0.560306982803954	0.773751872023863	0.828371151132265	0.595486859817817
ENSG00000150471	0.0118403047552815	0.0157187894431559	0.0237579831807566	0.00328004104461098	0	0	0	0	0
ENSG00000138767	1.28480277095785	1.60479591071053	1.80628322243884	0.82041680835599	0.711320840869572	0.449051071016417	1.22619792740233	0.949750031494393	1.11782646704166
ENSG00000113504	1.25891542910801	2.25950224063111	1.69278663882706	2.9267739591329	3.50157317145096	3.00461156780778	3.41017318472527	2.56777120766784	2.46860613487627
ENSG00000164362	0.245406760920925	0.491992577902199	0.442510050111254	0.15296266408978	0.0699066467645762	0.239372079671267	0.0230059475202521	0.0597686576849047	0.060571781960265
ENSG00000164151	7.50157102614637	8.32479760874533	9.27997393091106	3.14347877820721	2.47660059584896	2.25166963141039	6.07421324828381	4.47477584068043	3.95169068163301
ENSG00000071539	47.0021602236256	52.8239363613859	50.2238837230662	12.6536393650166	21.4529787191938	15.4044725825302	12.3241823438007	11.0110367957914	9.52913302797848
ENSG00000145491	0.281237500118746	0.420031602366778	0.195339053998033	0.242717615745767	0.718247464939844	0.421363524388758	1.31317694936536	1.61528266845249	1.30394526983552
ENSG00000287600	0.0677217691399585	0.229258101220172	0.190240518266453	0.126633457680397	0.249821614515698	0.29484246370039	0.477630663936613	0.374875806935133	0.527755243166729
ENSG00000124275	21.3154164148615	18.8948337849725	22.0185812913265	6.58742257908342	9.74432815843067	6.99586236608219	13.3163059897258	13.5663789054796	10.6725652779628
ENSG00000213430	4.40196600122354	3.46556959382127	5.12387768668364	2.04186545806983	2.10999807059523	1.2119837792107	1.82803535104916	2.65036053975042	1.59278753026452
ENSG00000279075	1.09069671520411	1.1431359398646	0.460741238474893	0.143122960551841	0.121007996738682	0.131540212721981	0.199115803099258	0.0738994263773257	0
ENSG00000113569	8.90731680826768	13.364018065442	13.7519788948528	3.17750788561255	2.15554908713344	1.61859958849392	3.48493965756295	3.15437095080311	2.42502306042972
ENSG00000164327	0.868529688576862	0.833011770890846	0.945557397645576	1.67739264136267	0.444717793627292	0.677791548093586	1.43001616875761	2.16524227713535	1.71082627168597
ENSG00000205765	13.1446848883447	13.5294658143631	16.666428260986	7.08285428985921	5.13506124083976	5.31177634686734	14.1437556746945	13.1511562289176	10.3389743288734
ENSG00000056097	21.1895744653389	18.2946827515531	25.5786408357172	8.21945587098296	5.76672535277618	4.74384012171837	11.7166902125	13.1052463470227	8.49461318157508
ENSG00000113389	0.18886901732365	0.119491441915299	0.284229187699313	0.0833868015480914	0.132709842299642	0.128482057661203	0.363951523051455	0.230473789729946	0.289867246910358
ENSG00000169271	0.0578278081698792	0	0	0.720884425754487	0.457121519344209	0.66254422313575	0.267442728168665	0.483883431036215	0.704143248315697
ENSG00000132356	15.3428770594353	14.2072480888216	18.3761725256774	8.90507004348975	5.99362951513636	4.84963089612587	11.3962927195146	13.2702786480759	8.80389884938723
ENSG00000039560	4.75728499999197	5.43806097107017	6.16284709208147	2.11133269626099	1.52579256038172	1.51320695838068	2.64689278104879	2.03695712104719	1.64921011681919
ENSG00000150753	287.064101550893	222.245881991763	282.765204959969	79.0175061915933	168.243848159479	125.261535661631	123.440496563436	140.838255560412	106.901309440116
ENSG00000095015	1.80322136173391	2.04794258204835	2.15007121991441	0.780917773521265	0.748464395278139	0.447484816150451	1.07616677045172	0.705218760540732	0.762782435116719
ENSG00000251141	0.363795240447107	0.284014760043429	0.394016709782304	1.61820262031387	0.631794752397475	0.767304058291074	0.903379468009395	1.59124184933514	1.87258512113672
ENSG00000172244	3.3047457358879	2.90678249618864	3.78076811182654	2.57278519506962	1.39738875275777	1.01766440022035	1.36678492386896	1.75721330625366	1.39171359749023
ENSG00000249199	0.405391699456395	0.605457398238021	0.726279054011862	0.0902434596399883	0.213638011941301	0.0829401783755852	0.334796483087248	0.372767018009519	0.387849994223447
ENSG00000213949	0.501796946568966	0.654574001564636	0.843309260079404	0.42098756404111	0.232084789862573	0.225600863080902	0.548354936418728	0.47017488909467	0.308085927419573
ENSG00000226221	29.6729270739091	24.0998111157756	29.9047887746418	73.4779555353647	36.329750144155	49.3519057004928	37.4692299612947	53.14381077439	86.5625158963109
ENSG00000113448	2.00243210684923	1.638600458368	2.55246559718297	0.943627767629489	0.689490686517133	0.527837915684268	1.36871879284897	1.24686848119348	0.92613095610495
ENSG00000035499	11.575255312802	7.50883529264398	9.43433056315646	4.24405079555459	4.99095988230288	2.61812026650768	4.25833681268188	5.41861816026617	3.16564747590127
ENSG00000229666	0.682211845031142	0.402525087705218	0.430944266488583	1.48041085451113	0.985350830586407	1.44745021721099	1.75283409678112	3.93578643802637	1.78446392568654
ENSG00000152611	1.16901294168987	0.753148407315346	0.931367030664878	0.342893537714393	0.253671754984592	0.157571813488327	0	0.0885240063784427	0.104665776183528
ENSG00000164171	1.76782377927839	2.05477816546331	2.42466827284033	1.11583706326891	0.699703914272794	0.769150407975412	2.0755855523675	1.2035049438593	1.41084588255169
ENSG00000152409	0.418723936839573	0.851017956287063	0.721085871330141	0.820644020182637	0.389005588460399	0.544035048658852	1.68696792546628	1.16142990294602	1.55586550812975
ENSG00000173221	14.0349501541933	8.32241136042828	9.76771055731135	20.996820726172	15.3241115767213	20.5361745781399	18.1914294676755	23.2002675628091	30.2495485592335
ENSG00000250697	0	0	0	0.0150655747949306	0.0127376838672296	0.0138463381812611	0.0419191164419491	0.0777888698708692	0.0147157053125995
ENSG00000181104	1.95732280613668	1.51577753476306	2.14223796378508	0.597678888890581	1.15652204738012	0.702210138609487	0.794357758285712	0.820819459444828	0.595836018316081
ENSG00000134056	38.8872907106512	25.9046775914692	32.7730651243204	86.4832653209081	48.5255262149467	61.9686026507987	43.3308683917041	68.0717526905514	76.2711797025665
ENSG00000145592	285.240795656279	209.764975767567	245.613288965421	524.64215161269	349.381873759836	469.865370087754	360.555924374479	517.106107234551	729.678744854848
ENSG00000153071	4.27911542691715	7.89808130290434	6.32223610720147	1.76332235291264	2.67871907151383	1.78676165843672	2.88850795974547	2.49231728752307	2.17465020380759
ENSG00000113318	2.18098408654813	2.80247423020587	3.20824266017787	0.886374003958043	1.61920007946053	1.10588564653222	2.08718498050752	2.11996639294564	1.46690784249652
ENSG00000168685	6.63332028854699	3.81211150285013	6.26236889142034	0.142290850316075	0.223422572051569	0.186822062919092	0.256402941133796	0.12594819179923	0.154870576068505
ENSG00000247121	0.402670764401613	0.265732077411406	0.361708793644104	0.309354493556245	0.537912723876052	0.370150958718495	0.812039168375224	0.880025317880426	0.598639314198278
ENSG00000145777	0.0460533447658315	0.110049962402166	0.0415834368996517	0.269828579393654	0.121348624456454	0.0738698731542158	0.495197218967473	0.764788855950001	0.325247119460108
ENSG00000249485	5.18508328716938	4.88690614292117	5.00135336529447	2.14819039223265	3.69738227025683	2.20350473897519	1.93903837720328	2.00049685417366	1.4425831289847
ENSG00000271862	0.234750331403276	0.0615092025540738	0.136352150656273	0	0	0	0	0	0
ENSG00000152495	0.312932376200033	0.29291284065107	0.29948688148773	0.0808969576499498	0.0759966484586255	0.0793067479081841	0.218421874796851	0.206065081837523	0.180864060369674
ENSG00000250722	0.0677968514358062	0.0923733622071613	0.0966576834804881	0.391442077496202	0.289587839523486	0.245293090244915	0.462070260627286	0.97382842785562	0.625666214533947
ENSG00000132357	11.0080001109232	11.4862299237595	12.7210655942918	3.57234909537395	6.4424657463674	4.24085645815666	6.14338624495578	6.10113664171201	3.41110049146057
ENSG00000164258	66.9914469675792	45.4890207238863	63.3683052534208	96.728689795786	79.3148666868956	92.9049250805786	87.7418881166486	125.74371372975	144.370658140932
ENSG00000049192	0.0366749158177214	0.0593389654248455	0.0551921203356965	0.00571489229523989	0.0193273718083498	0.0105047875658885	0.119260253344915	0.0708192051027542	0.0837326209468228
ENSG00000224032	3.50599051728177	2.83973946506411	3.42156147234833	3.79996410713428	4.8775244803816	4.42029712528231	6.76963120882889	7.984205357763	6.99468805178659
ENSG00000145703	0.23954294914498	0.285711340333469	0.342964698581321	0.167971202050801	0.0578586786643264	0.0171530577342085	0.126940120532013	0.237702933751571	0.185338772254625
ENSG00000164199	0.037730328093809	0.0421907809630708	0.059401045779959	0.0361806313263036	0.108900757043699	0.0871217640939357	0.117449005730891	0.144219902355324	0.158325012559612
ENSG00000175745	2.87294371319302	5.64850190545434	3.5720802348875	1.79355108914176	2.7353083121798	2.20134620372068	2.45837827583449	1.38324918872141	1.07553308821467
ENSG00000178015	0.515640664970036	0.513410372991718	0.584386169568533	1.01181528775341	1.98268306718675	1.91456267787222	2.21913400399631	0.921945664678212	1.02319959565563
ENSG00000113595	1.58612706671711	1.05424447088372	1.28659070374296	3.402383967893	0.755844964588198	1.01978994740477	2.26796921407213	4.96348815909658	2.8559408646018
ENSG00000233006	0.850522163800331	0.780748318691547	0.624366693093883	0.972340857104942	0.848334590830309	0.774814105917111	1.33835106368872	1.85866739850461	1.919727820482
ENSG00000175471	0.846104210040876	0.551388864169449	0.72667076047494	0.694399123603866	0.429628937713703	0.383293534067706	0.874996105868558	1.49061787777363	1.01444331729697
ENSG00000248489	0.462525153102963	0.0986838430207051	0.314881843459177	0.67954805754652	0.443967496658831	0.70971949018065	0.88810506708386	0.829339965520211	1.0559926985416
ENSG00000164405	104.163995041206	75.7404353332092	90.2246841835821	182.197980844036	132.335992862593	176.093321633663	118.971243488409	175.251590066582	219.42984613345
ENSG00000129595	1.35033797102677	2.05092820173889	1.62110768116461	0.733250728301674	0.69473091902385	0.495598989853311	0.86795734547534	0.639353232591146	0.526716059685251
ENSG00000069011	51.1233189572167	59.5515372628371	52.652302667089	84.9836030773296	53.889128922983	64.7550454690356	39.199318429084	33.277156454671	37.5253627842991
ENSG00000113368	34.0070409353235	44.1529885040585	40.9005818484954	11.9102885818103	17.0585302751809	10.370604301925	8.89723727275563	7.45059997036598	5.15883292369095
ENSG00000264281	46.0609612805428	31.8275425718455	33.837899802608	76.559774436731	49.8739112712197	75.2662978717272	41.9062182522747	65.1281329234631	80.9114757179991
ENSG00000217128	2.20995864279332	1.59245946838076	2.70327245779827	1.18025082541195	0.891058885075746	0.739205645176873	2.17217239744645	2.03983631947747	1.43277458089037
ENSG00000277619	0.014288603255949	0.0569072039932596	0.0286705792500752	0.320620431279888	0.165659419116055	0.22919015229725	0.231287352071628	0.20233598401128	0.0695943618058745
ENSG00000134057	169.745223928732	141.372791600232	173.254754914386	56.2812071077563	83.7730453377716	61.2119379292693	56.183556002493	68.8609616644924	58.7079071516233
ENSG00000214108	0.376824201030211	0.487752628468139	0.0756110861604671	0	0	0	0.0435685250543483	0.0970195924032453	0
ENSG00000197479	0.0847447807496719	0.112504314081638	0.0944685273131975	0.164333989237941	0.258034318225505	0.318251608189944	0.19596432995668	0.193946120449269	0.137586551253628
ENSG00000081059	0.282048788931212	0.457073159508331	0.322000744168461	0.16246505093059	0.23576956859865	0.173831700910114	0.254137498813499	0.12770769789689	0.0592134729027987
ENSG00000151422	0.870792360928681	1.04819553606165	1.24018866353441	0.554468560966853	0.369859896173772	0.279616079989152	0.841515085168884	0.829130364412376	0.720950492455339
ENSG00000047188	1.65527484830329	1.8308372111564	1.9286530167145	1.09402634714097	0.622398835608721	0.518357308421029	1.24997916929409	1.25140009664593	1.03985763459041
ENSG00000145780	2.52255922758107	2.85133860261014	3.11855582345289	1.55083789324657	1.15139204479791	0.789656885218842	1.7650950128346	1.81888319582739	1.16653929996987
ENSG00000175449	0.15125821692479	0.166050544563896	0.287940519145659	0.459311041913208	0.277969376941404	0.151081548155985	0.408065456608397	0.39942479369491	0.453366984375843
ENSG00000279118	0.10128567948585	0.0504237951118263	0.050808309401896	0.0210438746813111	0.0177922333983788	0.0580224670046227	0	0	0
ENSG00000213585	158.380323997953	155.720647170105	153.839595512466	69.721676630178	118.304148656749	90.3349930198399	84.2751595879078	71.6679497004783	61.9242140334375
ENSG00000205302	3.94886454245058	3.05729754514148	4.97337937532583	2.07031037801273	1.49554410284913	1.11342997164134	4.01706762325115	5.05707015801071	4.01946255712526
ENSG00000169302	0	0	0	0	0	0	0.0573501807814943	0.00957817224142701	0.0120796681557948
ENSG00000164292	15.1686789122529	16.8835493071852	16.5927916118212	8.19590139434716	6.29890011527123	6.29162187277757	10.3248322461268	7.39854902838805	7.13351275409056
ENSG00000113732	216.568034783617	142.178900163099	188.752785221192	256.422084895017	313.742073413739	305.191360877961	294.553529665428	424.797602073556	375.165881598078
ENSG00000091009	2.39514641811179	3.20611549472559	3.19805167411096	1.87301221334425	0.953264826649244	1.03960983247918	2.54446331937675	1.99488529559872	2.14160879026858
ENSG00000250900	0.0926063248758207	0.0395167612635135	0.0796362046285782	0.164919314382512	0.320703808068217	0.181887140502362	0.229439368800358	0.425768258440792	0.354396625449457
ENSG00000145685	3.00505608709489	4.12908955789002	3.51858848205371	1.65062380905707	1.68091439170363	1.15046979581135	2.21955336737947	1.89464900150246	1.44446906119008
ENSG00000145911	0.154173671021333	0.107781388615805	0.12834934500372	0.200372144772577	0.248930736148145	0.413412097126225	0.371682832451949	0.18158144767	0.207701669269262
ENSG00000150712	11.8726573452962	13.9767462309583	12.8351222004963	4.66171928654568	7.03982589609072	4.35368809439894	10.1844326360883	7.39034404689269	6.09003589270456
ENSG00000113657	0.103919285861486	0.275011851475157	0.241441501482456	0.197728586537562	0.305528757331849	0.106529432618136	0.445826357294536	0.661852280032948	0.323004504553676
ENSG00000072364	4.54397342621778	7.411150633197	6.93338780505341	3.23037187241816	1.71687402943058	1.81047653123983	5.75277167280639	3.93856887841484	4.20007309827055
ENSG00000250240	0.456154708226594	0.302787806577348	0.475592009601134	0.156098572920778	0.0754163733660667	0.0819804150358404	0.113754540813881	0.161198384280016	0.228710218171606
ENSG00000113441	1.26720797033069	1.40801411788561	1.73856239309655	0.856901627508163	0.698225682104025	0.532049661693999	1.69872415740434	1.87280680459303	1.48551829818894
ENSG00000155850	1.8236754168203	1.86135306236205	2.30024257816915	0.872849887393431	0.438929006352127	0.380132817533976	1.44978583347516	1.04864836367042	0.682620921174579
ENSG00000164463	0.291312331134545	0.126798829622539	0.234769571708899	0.494124100975986	0.151002438158462	0.165969127557508	0.747253371494857	0.801263203926762	0.80635335478896
ENSG00000251102	0.874928451978949	1.42357700685095	0.663692745966144	0.425635239206345	0.494817482316217	0.268942543619615	0.222057406499825	0.21977046800909	0.103937666436165
ENSG00000251026	0.562940240105347	0.326961462369875	0.321610595673783	0.253414847715446	0.708699163695361	0.591223751804172	0.632793352740773	1.60035962068746	1.29477108965481
ENSG00000254373	0.589565792002222	2.28936143632343	2.07022245666084	6.24712381868171	4.1011899435218	2.22907333450492	1.84047580162017	3.11176503502361	4.23553793855482
ENSG00000197744	15.7900863907531	14.5262164248299	13.0708907768256	7.33472346461086	10.6942204824194	6.94749545541691	6.9416518511668	7.11061636555406	4.82499625841279
ENSG00000158458	0.0810733050640743	0.186936640111742	0.18408119574581	0.526609128272575	0.337302229553052	0.430214544890321	0.370015239404186	0.43395233685342	0.483205104340266
ENSG00000112984	49.2138667383686	51.7362493531478	50.1570124741848	7.83397569357005	17.8775178733185	10.8788058638317	10.3654972825238	10.8980934441216	7.87546383767482
ENSG00000228716	48.4960701336549	40.1278033318079	43.7470985706693	14.3814726935646	19.5524342551728	12.9881273244827	14.7073947040072	12.2786971182272	9.09401563916877
ENSG00000174705	1.121655355592	2.11267994824976	1.36902015919109	2.55011991175393	3.8302465692591	3.64248634900987	5.86478642753055	3.42131754782711	2.85046906896561
ENSG00000145824	0	0.0791802514296088	0.00997300655432997	0.024783824055053	0.062862888432348	0.182224821269539	0.436744131152398	0.217544944282416	0.205770266210331
ENSG00000188573	0.50188450353753	0.440923862519203	0.547952972900498	4.15874431089207	2.48930736148145	1.99565294158205	2.15045067347199	3.26846605806001	4.20595880270255
ENSG00000177932	0.832875482507805	0.928785827264841	0.955922747702916	0.357163797365582	0.224726203344329	0.148861645790411	0.566228173822734	0.40743125114531	0.356982584196161
ENSG00000251257	4.08335216518564	3.36563783947739	2.5231294474746	7.24781769240831	7.01146334822228	7.65270518558995	7.9415939318762	11.3139411044625	13.862650469716
ENSG00000173261	0.131762019286403	0.0605502051781662	0.0813492532567958	0	0	0	0.0234374822440015	0	0.0246831835625378
ENSG00000248473	0.0412535004700021	0.024645040434988	0.070360095621271	0.0411414603981758	0.121745385245809	0.0378119375927022	0.152631739799557	0.164631586142552	0.150697604204568
ENSG00000118985	19.0414655012814	16.863538811701	20.0707809206807	7.56807958737955	8.37825457216956	5.85435372743368	11.5891112038522	11.111425427795	8.97639494867311
ENSG00000245275	0.0546444619956907	0.0937028547583462	0.0593915903701303	0.00946112040140901	0.0303970141799889	0.0173908894197145	0.0473850658682169	0.0312647024228179	0.0351173343378723
ENSG00000248109	6.44491861833501	5.31576789544188	6.62602557623069	1.72352297565949	1.51325547384207	1.91303363539925	4.05782042935758	2.94356707558221	1.78709725497501
ENSG00000230551	0.27507381261169	0.409694308415346	0.385449312490908	0.147365605051757	0.126991138772889	0.114602658698493	0.26810080574782	0.181445511452619	0.113493769626336
ENSG00000250222	0.770623099714306	0.511526624305767	0.515427348088269	2.15005464290682	2.59138059557958	1.97605362550759	3.52155837182277	4.2516342876525	4.02151344902544
ENSG00000253683	176.079350960764	139.887688341118	181.989189656657	397.447988859945	214.791084961109	307.64378313518	209.258264319627	252.604404857219	407.516853731669
ENSG00000118322	0.140604404135066	0.264437361579819	0.186343555269123	0.0194753524570542	0.0512277885397708	0.0318208684356622	0.00802801115943959	0	0.0042273498285266
ENSG00000204764	0.0626665691362143	0.0802228094597182	0.0574823542392753	0.0312481867360791	0.00377425762741715	0.00820551805762288	0.126279187847902	0.0737578953281763	0.0479639390941171
ENSG00000113580	6.05842081103333	6.04501914764574	7.2413977729606	3.10433560829297	2.13677323440995	1.99128132742026	5.52055682357677	4.95761009348527	4.74668720738983
ENSG00000138829	11.0252951206901	40.1230596349203	16.5971940028144	8.38945475552481	10.3540110654765	9.21823421288091	10.2814434634362	5.59659845545467	5.09654706641972
ENSG00000186952	0.0386049373191898	0.00768759200538184	0.0271117521607731	0.040906346113873	0.0488267445300904	0.0398073714244673	0.116051369656121	0.119273717767199	0.124569870598451
ENSG00000169220	1.4360104120825	0.8810940090341	1.05793276680581	3.91716533571885	2.17255895683141	2.45879013011087	2.05855107204156	2.09419605210822	2.81319006483633
ENSG00000286182	0.226747344065532	0.451533195111099	0.511848483647397	0.0471107338871315	0.0398313136521935	0	0.0436943244529652	0.0972997259713009	0.161058366662392
ENSG00000171522	0.321300048158321	0.706009013875744	0.572448887786279	0.151926799547411	0.303612614842087	0.298303806333679	0.230578796816974	0.213941341600271	0.18887092885127
ENSG00000183111	0.500168525749384	0.756230050423732	0.695089761403645	0.568089305394767	1.20272677339741	0.908394516766969	1.91480337692621	1.03498245502299	1.1368611335422
ENSG00000113300	5.06347486014568	6.67748283071091	6.50961750092959	2.85629612554745	2.35827498695885	1.61547073177366	3.30195323873548	3.08036467751938	2.10975117203049
ENSG00000214357	0.452095230948148	0.951984828214922	0.508736610990677	0.373184156360316	0.489379158430342	0.349982517122432	0.342589474198164	0.326390091356273	0.212015373732398
ENSG00000164330	0.0744009128324926	0.0987721437381824	0.0373220046324996	0.0231871399851869	0.0424760424364581	0	0.00716854620347874	0.0159631162615161	0.00377477708515994
ENSG00000039319	0.461345699032752	0.583021468826231	0.617985173736192	1.66056821131939	0.271178217610707	0.296232974860786	0.706327640329118	1.48639464693172	1.05098493827608
ENSG00000161013	33.791550788573	39.5612616672803	38.819859953085	74.8695871402862	73.1368808852835	83.9152348856968	69.1922886293055	57.1335225960011	59.5575123398639
ENSG00000164466	23.3035371083221	26.9898145665747	24.7332110941812	9.89600494556806	15.2839128225871	10.1731889911957	12.1356606117361	10.7208941819528	7.67485720002646
ENSG00000113742	1.40984351352504	1.9727304000915	1.88404742022758	0.836578645423999	0.55277389088527	0.41351285561931	1.34534716215073	1.33095385882564	1.04604443882663
ENSG00000249042	0.40517011890017	0.480474945993872	0.490989902392158	0.490899309217984	0.736528325193109	0.678061200883393	0.684265785955016	1.01680469865539	1.1835035618198
ENSG00000161011	114.262169538699	101.842216033261	121.418906217398	300.681357988761	337.487432575422	339.006675690275	301.433949120942	309.934547296093	269.888117309898
ENSG00000152377	2.35907144369147	3.33255470520495	3.10063990873007	1.72107668498436	1.76218871121646	1.02308582869022	1.74637405498895	1.2596038033392	1.18757165973192
ENSG00000133706	5.125254626065	4.89661413031686	6.57446985085221	1.44906536570734	1.32140802795535	1.00048061982999	3.43913965101107	2.83362174726969	2.52272564681101
ENSG00000197451	259.283018563932	275.272639506642	282.19829824599	139.760787321314	206.728279074304	168.254278525209	135.88440816548	106.416430064251	88.7489284103587
ENSG00000250509	0.282708588580905	0.375314391776346	0.441205809963558	0.783168840139674	0.579386288384807	0.95371915831945	4.55799967190574	7.58208114631362	7.01870273910134
ENSG00000247828	0.204302122764911	0.126163907132934	0.222890500754345	0.23728762198227	0.162380751587354	0.237910096718053	0.272356858079074	0.339894077716143	0.477148094247623
ENSG00000283498	66.5196679013895	62.5523986293909	72.7618825255027	37.4308636831462	30.9168313549876	37.8417979022423	26.9719924339395	22.59757518117	30.9367407157055
ENSG00000131188	5.35331120229102	5.12943941983739	5.38203852	12.3277610853418	7.50732783417687	10.4960535511268	6.84990166668789	5.49300801815077	6.80486364910361
ENSG00000066230	0.0784755717925794	0.13588894384209	0.061616333508243	0.191402707932989	0.26971281859117	0.441736449500666	0.639080752804501	0.166909444768809	0.373915484050854
ENSG00000225138	0.883900064699336	1.68578119324611	0.757725048817144	3.49185536286118	3.10975972341696	4.63084941654973	4.71160767815594	3.63264650143963	4.15860513204431
ENSG00000112877	7.22958747492953	10.5796753601068	7.79089049627253	4.40396127028403	6.32298804574347	5.18162180014049	4.55248610540031	3.61152054601568	3.52924833943412
ENSG00000171368	0.0328358268500986	0.130775210380898	0.0197658684844974	0.126893262064778	0.259563063752064	0.237009986896454	0.584659146882519	0.384662643872743	0.523773522281593
ENSG00000153404	0.358591959734123	0.564212855947603	0.432308544789694	0.349523826543093	0.382615934366309	0.268824928119207	0.255929061409901	0.208966958833057	0.159922131084508
ENSG00000281398	2.37664010128835	3.13181901842162	3.31877512249623	0.876223808614538	1.33812803554014	0.900943023317769	1.11235738200405	0.718225035863228	0.920065805373614
ENSG00000177034	1.16592192050188	1.30876165017836	1.60186152116972	0.845528078892442	0.378312101769715	0.564390606319037	1.15914470168866	1.35115471190559	1.17252591300513
ENSG00000132842	13.2552059713855	13.3305334111379	14.6930355597044	4.27801669486604	5.92457549109556	4.12983671163503	9.41359037271574	7.44486568903135	6.58589623019763
ENSG00000113231	0.652780229264097	0.866609026417197	0.517592622074696	0.354379000107892	0.34770871283117	0.24125895290088	0.247524364453386	0.257525101501535	0.247859933903904
ENSG00000205572	0.456870010498477	0.467707831443127	0.568111615582612	13.9736983726986	1.53955011779921	0.700383728504942	1.64422272805071	0.596427228815231	1.47304644270723
ENSG00000037474	54.3656648566849	66.4214508012438	57.5553963574127	22.0426255349428	37.1981570911786	27.1464740310431	30.8207829300011	22.8224406462473	18.7520086646736
ENSG00000169247	0.167416451090052	0.127199068371584	0.140055689364013	0.055867975549164	0.0993572429141363	0.0743641221480846	0.0601547900106229	0.0550406464406688	0.0445345847214151
ENSG00000131495	48.4153908248337	37.0131751557476	41.4913270479031	88.8138171198083	67.5660546132021	82.0992977611723	73.3027132929318	95.5390233995013	121.458285146744
ENSG00000156427	0	0.0195671917634481	0	0.0489970495582879	0	0.0225158922677264	0.0227219234767922	0.101195610895077	0.239295928731911
ENSG00000182700	0.124975665283804	0.277150927086964	0.307760749137526	0.396569869862393	0.107772747095388	0.0585765009777571	0.584556984445913	0.570411197349983	0.622543314591612
ENSG00000176018	2.50525134719006	1.68778548107167	2.86682002156903	5.19229173281658	1.92120209040552	2.51720000254629	4.40341093151331	6.70524183007327	5.91342152908514
ENSG00000168944	0.625336131903807	0.484602251642808	0.710526006144508	0.368171705108259	0.100055196013955	0.136386271675588	0.60280326482824	0.624614354929512	0.359621613549951
ENSG00000082516	9.74322235775351	11.5401639037656	10.9999929840565	3.05274884533537	5.67903564283225	3.30386410617563	6.00861217587762	3.98538401855606	2.78701744125606
ENSG00000268942	15.5734923386106	12.3719142858764	14.294642727873	10.4298592898348	11.7867915810652	13.0974090287481	4.11842053498972	5.65190296420002	10.1876455329625
ENSG00000187678	0.296509770632147	0.360833344496391	0.246396401445269	0.0597382791868554	0.116799022939075	0.0892185790636044	0.0761834377075423	0.0771124449154703	0.0729387132885367
ENSG00000145725	1.19136669575045	0.812692208596965	1.37317963436834	2.17672868133783	0.723693684722524	0.738491279958604	1.6613659967221	2.99419765013659	1.9628390579902
ENSG00000078795	0.0421932965262712	0.00420107985636894	0.0338649266190444	0.0525983800867501	0.0889420478930348	0.0821808292247578	0.0780544218467756	0.217267172327921	0.236333658047415
ENSG00000153140	14.162114436058	8.91346376100443	11.1487078367178	33.3290299282742	15.7703965458417	21.7799942120947	18.0271328840894	25.2654246612328	34.6361341443312
ENSG00000113645	6.16900312316992	13.6941948373149	9.61585975642867	3.65338320896836	6.38298579107302	4.41523426374061	4.90142449727908	2.92042734095595	2.80029640290175
ENSG00000165671	3.62511147222712	6.62044129441885	4.5903083016501	1.79343695870152	2.27781410102302	1.94693248725452	3.33114732771973	1.89112232767683	1.66396728169266
ENSG00000131187	0.755097725910538	0.666718690035689	1.05773215378471	1.43860386545976	1.12621738619274	1.49357324989439	0.560067382302413	0.696949887663081	0.728619635539443
ENSG00000113048	25.645514877641	28.6150588328789	25.2275977098757	9.68896543444242	19.1968779432613	12.9845146423931	15.9246201475768	12.1151969214279	9.94816001476479
ENSG00000113407	94.8514137065663	71.2154356312562	106.673042181678	35.8285486533243	34.3171515486823	27.4073627576942	71.5315454164263	81.2946810245653	67.9713761674813
ENSG00000153113	10.9015713059124	12.9936537517202	11.9603379837222	4.5513873875331	5.53564645840796	3.45299713791616	7.84373878725614	5.89357480603195	5.23770735090092
ENSG00000268223	2.88231138218516	1.62386222930923	2.92260155502805	0.895079330096937	0.821640504501518	1.10469037580623	1.42314743280975	1.87505315704726	1.93593406920025
ENSG00000113013	74.5342128834217	66.6521641754212	79.7472220459897	22.1071862587986	37.0609566131007	26.4645541510074	38.6782142190413	35.577338439562	29.680462128344
ENSG00000164331	3.60928579077956	2.91986061824805	3.0835748452185	3.2602742335258	4.11618368511392	2.50375105076919	6.89534093863729	8.03128882643633	5.83693035210635
ENSG00000113615	3.27702677866702	4.92511127941088	3.57139232794237	1.97376593575182	1.35092125943516	1.41297028939241	2.34744177358385	2.13184286791152	1.64595295113422
ENSG00000145833	4.62180511387849	4.74834204696219	7.0398808624006	2.29718182333202	1.44992688759293	1.29511020955927	2.77420985849863	2.3255559409479	2.67494113837343
ENSG00000152620	13.682099771384	16.6710249836681	17.1791252383973	7.44225125381981	7.94685936069747	5.31947046486422	9.550411820039	8.27502641558455	6.89283930275966
ENSG00000145604	12.9780167471884	12.0714484248575	13.9226804411578	4.47735106535223	7.10663802127716	4.35059204683874	5.08664849217991	5.03232256550711	3.71440932593994
ENSG00000164266	0.230801362218063	0.0287253851163625	0.0868333046795078	0.0539471555937505	0.0304075935963476	0.0661083802364694	0.266853214440152	0.259978290591209	0.737720689032588
ENSG00000151881	10.5684988870316	6.20844440956293	8.56974326667432	14.1589759235986	8.41323616083973	8.50446212549009	13.786278840804	27.6825191947423	18.2812466187358
ENSG00000156453	0.301580219362649	0.293676331343676	0.265991734568558	0.669276207496134	0.632227972157146	0.842932065386873	1.85456001887317	1.03671264829744	1.40835187117335
ENSG00000131435	11.9084657462355	10.7768084945252	10.380098572742	36.8694598230422	23.7632271511519	32.9481443024165	27.55870854831	23.9169531580906	29.1970652252193
ENSG00000072682	5.47803717505951	6.14337371758218	5.60289869361904	7.61913554305019	9.09172937581948	10.1428959228594	14.3662995612907	9.70967540162793	11.0440954273902
ENSG00000113360	11.034789743183	16.9804603064236	13.1868085572368	5.06022979224788	8.01689640691061	5.49182923584831	9.02776006264602	5.81987895750621	4.7921915596628
ENSG00000113161	14.3060628707128	12.8888831249943	17.4498065051725	5.68039127879085	6.54185364768877	5.91603568275028	10.4651726272471	12.0689258740498	8.48798612274004
ENSG00000127022	93.8964351331796	92.3697691181612	97.902441808752	36.0584698061802	47.515472637445	36.429987370076	58.8556455270794	56.7535997457767	44.9924591162914
ENSG00000070814	8.60886659868421	15.8308588191351	10.1677543766111	5.10062755401746	6.66410365044906	6.6581495241982	4.80217394518956	3.1174975952002	3.27268718393022
ENSG00000079215	3.83919899969947	3.35570471282889	3.85823849222619	0.915455638854556	1.4232277978885	0.948394585011332	1.95585055076148	2.31102204817681	1.33566291282127
ENSG00000094880	18.8839864556136	16.2148731553251	18.2330908986433	6.31998251629178	9.57066821692841	7.56763724243661	13.9116207093435	16.4366028316244	11.0413505445489
ENSG00000158402	13.3222919295973	10.3580684122715	12.3244821234671	6.12402038746948	7.34084888836692	6.35814574025433	4.73212552658484	6.58981319215002	5.04826713309207
ENSG00000132563	0.968312743461109	1.01835652053474	0.80146819010907	2.11243136597477	1.48622737794676	2.29510098035661	3.18376593919807	2.39959000520406	3.12453798731652
ENSG00000120738	1.28922646476788	3.02218613875265	1.60110150651082	1.2950871400142	2.55274026145226	2.5024508623	7.10571116523933	5.54295168277948	3.81789521945785
ENSG00000197603	0.617346523929299	1.05687630856436	1.04367394235139	0.5456029694853	0.242788372862376	0.277643872283552	0.856533442008054	0.778123814080151	0.73600765531931
ENSG00000055147	4.17451083731194	3.401280682027	4.33007059832065	3.21918051912387	2.22372368190441	2.55865173548833	5.65827099887949	6.32324412631398	6.42077603359144
ENSG00000037749	3.60416268622915	2.42637607883595	3.86798823209758	1.92486927623167	1.06119927526783	1.06056967062159	3.04771246369941	2.92068224095947	2.46374933108503
ENSG00000197822	0.0488241535183295	0.0277788429831206	0.036737760621799	0.019563570147374	0.0808654558541469	0.0599343894896315	0.264108304777007	0.177334994392272	0.0785602221664235
ENSG00000113739	4.36321779590739	3.07000425414645	3.65762281076918	1.86141843301668	2.33821299427181	2.37286902103812	8.65457506872754	8.72743174223377	7.59861956104929
ENSG00000134987	4.74145351037398	4.67754025801023	6.07931995997471	2.05548574732975	1.28111052346618	1.04886825575219	3.10720522830128	2.61781189003252	3.39412956971076
ENSG00000113108	1.64828481150546	1.70073541576863	1.79556950231082	3.6212607425411	3.19931865691646	3.56503499217578	3.60394638128283	2.75915763521526	3.17284918572244
ENSG00000186468	83.2195416398483	61.6320573789339	80.2854655381193	161.404425300271	100.822426639024	130.673168049698	98.3483012387553	150.701875529824	192.740513943405
ENSG00000145632	26.6160980211203	30.1984929632288	33.5059862714993	6.11455659163279	10.1079565513351	6.79109254460267	8.11348693351774	9.94736849337035	7.59301893732499
ENSG00000122008	0.478684686870469	0.433676020151598	0.534330798722242	0.741881520725392	0.384075793273054	0.474324905446246	0.832678014146882	1.29907156378355	0.981956954073465
ENSG00000070808	0.0124243481955536	0.0288647551949779	0.0249298866509461	0	0.0174600716737176	0	0	0	0
ENSG00000154153	0.629044451580596	0.280896670005437	0.597951106616091	0.540206029693728	0.525044212401275	0.426601027769396	0.966798797467898	1.44289718235239	1.02746847162477
ENSG00000113649	4.65016804719567	8.37627153438955	5.93567851079289	2.7692666842786	2.69755903310412	1.89983073357099	2.78725564173141	2.08534784798389	1.85451324047451
ENSG00000214944	0.925244930718067	0.798577478179856	0.95349273780304	0.460739176460476	0.418696811921073	0.283741765125528	0.619188055433974	0.351179613828959	0.391871025149605
ENSG00000145908	1.41090806097362	1.31617422303114	1.92010333626496	1.44258599549645	0.666133796601375	0.464043810965029	1.43574636893562	3.11121443546308	2.10820743959276
ENSG00000164379	0.693520797491678	0.786018725731026	0.436717244924201	0.846151978730388	1.65632253484141	1.84274936108606	1.33073109444465	0.750324953725136	1.27568740541343
ENSG00000180537	5.73454158755192	8.15676867193284	5.41202309073858	2.62776270178636	3.05992549293378	1.87719246471617	2.90802362505871	2.00437316784767	1.75588205158021
ENSG00000204789	0.01638092688667	0	0	0.0408410951261824	0.0863261053079455	0.03753588047636	0.132577731225038	0.16870156910168	0.13962423275947
ENSG00000079691	8.11600587992389	8.69987668811298	8.70011300290598	2.23919662359357	3.98870821411025	2.58970873489522	4.95851520871344	4.01250269331641	2.73137813344359
ENSG00000095951	0.308626040085925	0.655436026074661	0.379436423834435	0.315793887153094	0.133499144789126	0.120591477160569	0.373335345856438	0.146979613316393	0.310632426086821
ENSG00000008083	2.27956312194325	3.31220160103177	2.43527275678842	0.803519439805379	1.39186328087318	1.15276752724965	2.14486369578093	1.16167909939783	1.37063219960823
ENSG00000197977	0.600594279485513	0.514669152464115	0.854445088879311	0.362078121616731	0.456601889399117	0.20304953598709	0.318745056917168	0.0760489583381506	0.173837571496795
ENSG00000285219	0.0361048897149909	0.0254468508733575	0.0240129060593718	0.0455142548381617	0.0423296699408852	0.0395069117039775	0.0623823495524528	0.0804243204554394	0.0592763631292106
ENSG00000078401	2.40221261795814	3.31397075048217	2.33262987454408	0.67348671756483	0.854132120469003	0.828994215311746	1.47238064129614	1.73872458719723	1.08074743085467
ENSG00000168405	0.187594173736887	0.103768208767938	0.257913455452753	0.00577421876946203	0.0488200246368162	0.0344949737974476	0.0990763781376279	0.149071628058543	0.081781790153264
ENSG00000204625	0.140232434811957	0.502653203271891	0.28138125635431	0.664294998332759	0.413847348846291	0.739068080907929	1.00525035450397	1.29978533936805	1.16113221647258
ENSG00000287804	0.179020129547179	0.0198050907514536	0	0.768687754696362	0.50315787093774	0.31905498404906	0.850932581026009	1.48517631369872	1.42901128018111
ENSG00000225173	0.858404466973052	0.192994882936238	0.472276015601733	1.62239666284224	1.37170842001239	2.41113766507033	4.0019748859865	4.27761982866777	4.31583201675697
ENSG00000124766	4.56439438673217	7.90897933995046	6.29048054100773	3.04103222096749	4.20732055204177	2.68405251060618	4.40557516284311	2.55383304168296	2.18484702397648
ENSG00000145996	3.87787476187954	3.89083531239964	4.2928678854055	1.59543847812026	2.11779771084966	1.70582102456217	1.95325593548738	1.97158274049441	1.63111218383742
ENSG00000112242	4.86085067874202	8.0600995343748	5.97731859596583	2.82465158504133	3.08192678861448	2.31868137974382	3.06592298436881	2.19135293246058	1.85165253153907
ENSG00000137177	4.42428421556129	5.32127829963619	4.914445663369	1.56890417899232	2.12720063938321	1.57724249858442	3.09164021874479	2.32359223493899	1.66983354570725
ENSG00000112812	0.675448476183112	0.702088595202285	0.819143922090051	0.957679288214276	1.26735861083363	1.02474550217118	2.25704726220112	1.76771898181225	1.85732090892451
ENSG00000124602	0.0497656295910621	0.037162784356815	0.0249641165333355	0.100811895217599	0.0786782032027169	0.0285087153047639	0.388389380189808	0.240243382329329	0.0605973720667121
ENSG00000124493	0	0	0	0	0	0	0.0194938548488784	0.00310067523261507	0.00879855107851229
ENSG00000168477	0.651579708422897	0.621729714832638	0.705708223555029	0.472281479671255	0.412312557622334	0.591000774715051	0.393800969810489	0.163629467192638	0.288508853467914
ENSG00000186577	6.48105315015175	5.05975491324957	5.91111749683223	22.388618872562	14.0166947733578	17.3100152599993	14.4880755894955	16.1718558211834	18.4481002806312
ENSG00000124784	10.544143550861	10.6847049954753	11.9520038413354	3.04676653370664	6.08102226876182	4.6210882077473	7.6204462357559	6.62787365511088	4.77300147807708
ENSG00000112186	9.52876460814302	10.4865469534292	10.8372990156545	4.65928114884351	4.73710503909532	3.96625584624048	7.12996438509699	7.32677695947819	5.22981037692549
ENSG00000272288	3.51477713850941	3.49957473150365	3.47588610790618	12.1118262921217	6.53582449904308	7.88131090393311	10.0433807384235	16.1919124224345	24.7310506314286
ENSG00000111859	0.432109211236381	0.758581434290688	0.549506980987324	0.148842905109082	0.36155212926527	0.223652646652403	0.352791915250872	0.346447701765464	0.297695777889855
ENSG00000176933	0.752052977015737	0.354694800695891	0.357399579643579	0.641456333279723	0.43804406883932	0.748267560877155	1.80769851079831	1.07005177468136	0.96393803549669
ENSG00000124574	1.09973303026763	1.80804045747745	1.27625380030618	2.51489004790122	2.44613617841631	3.0734735866059	2.79284104680955	1.75011971556639	1.85936221136639
ENSG00000217165	0.447550323867948	0.497602905130271	0.561265803898224	0.185972843878152	0.125789467734435	0.034184462576685	0.172486333991759	0.201651094316852	0.0726615905176836
ENSG00000249379	0	0	0	0	0	0	0.0665665734701333	0.0555871051782523	0.210313753199278
ENSG00000272168	0.0309065712546905	0.0148165774259169	0.0315817689045564	0.0321069086772321	0.031368523905322	0.0196723599575465	0.0933061459686746	0.0781004607612038	0.117779053535471
ENSG00000180211	7.85301634946959	6.09699718783498	9.66075646816464	20.2784788964737	9.60717059821746	15.2633625404898	11.6198293665781	14.7429355622765	21.173587476853
ENSG00000216775	1.04816496682269	1.07432639624543	1.07736398337177	0.403523594353568	0.546958678794496	0.2649049821763	0.813868257734681	0.641596328354201	0.556818642226719
ENSG00000164626	3.6742899652554	6.44353366135099	4.51414973516867	3.53233368619698	4.12425193008331	3.97186767613175	2.97015722148854	1.65016657250812	1.90208951820663
ENSG00000137309	114.842349107198	128.449818360821	124.993979751133	136.22156770371	112.69203807325	136.51652537628	79.4423280834555	58.3454231743257	68.6761319419532
ENSG00000112624	1.18202642699893	1.65396385021269	1.20891552488919	0.593699891600842	0.538249511140142	0.51278192526254	0.898945436350794	0.709123474154715	0.510043378478213
ENSG00000236345	1.14770699742936	0.604981503250213	0.921165598518924	0.20198646152158	0.569253574754183	0.20110996759351	0.202950220215338	0.504081506747123	0.197295707953105
ENSG00000233967	0.012524746968851	0.021823504306506	0.034555592885617	0.070260362452722	0.0330021809287313	0.0430495241635574	0.068785459252471	0.161235112095983	0.0915049312165278
ENSG00000203972	0.0717170442873935	0.0714068477504463	0.089939214359825	0.0223507089080957	0.0188971392167256	0.123251377399774	0	0	0
ENSG00000096092	50.5518056504318	33.2190907447961	42.9020976287583	54.8188462559811	64.2552462682399	63.541511603143	71.8195385178786	93.7272109314882	84.4440939760217
ENSG00000146233	2.29708932112418	1.58341414081149	2.38690175351663	4.67295776119984	2.95320191076427	2.5667465809347	4.32678448123306	7.08408310252381	6.30107486012879
ENSG00000112159	0.646568096675029	1.81616839626609	0.908152957077983	0.398420476669535	0.400018455964204	0.479402580991355	0.709881852154665	0.335646018400946	0.336681452432452
ENSG00000013392	1.30744700432268	1.32253761363215	1.84476806699788	0.902597412936246	0.763130558366071	0.608735577154892	1.75860091630886	2.09216354262833	1.55396325382804
ENSG00000025796	2.32004346601516	3.17768147522506	3.82215534136868	1.62951627280398	1.1060294008209	1.10558891550303	2.35274085353909	2.23192411154944	2.3444550091318
ENSG00000272398	76.6658330628936	96.7279097022639	84.1308143998894	29.0984788896372	38.0162099521593	23.6921512791896	28.967876400888	25.6409527137931	18.1531700168047
ENSG00000111850	1.13083435432362	0.667970256792425	1.12777607546807	2.33831839413131	1.26282562447954	1.42158138692899	1.64212509522842	2.54469085329611	2.71568334864411
ENSG00000135341	3.26938370215029	3.31452691248582	4.19783285947938	1.66668995997467	1.46050346435967	1.08838917945768	2.73804816089758	2.16710526284674	2.12231143541835
ENSG00000135338	0.302849389734743	0.180268167579252	0.18824802361732	0.603233041480823	0.124903626412361	0.181033210265261	0.433888158463776	0.750071743179919	0.493024242702733
ENSG00000096384	594.246706981676	686.429923927497	624.728708445223	240.7899247489	436.060396983192	315.533762625269	324.819480482561	236.206422825482	202.925388704336
ENSG00000217130	10.0133843010305	8.87101034779264	10.4020661234595	21.8693608096232	14.3766247691583	16.7119463030517	14.6314130494262	21.1628369344898	32.402254446214
ENSG00000235899	0	0	0	0.0362578166731331	0.091966077521398	0.133294082224941	0.201770680473915	0.0374423760311784	0.354157974523228
ENSG00000281706	0.0695572750174455	0.0779134726063605	0.0174461363550059	0.108388070214193	0.119132319198445	0.104597188636987	0.125659884595413	0.341383931152296	0.338787079260484
ENSG00000146410	5.08843406317673	3.5265510451774	4.17248205851105	2.54729661014818	2.74490588520499	1.61585071105336	1.2693022909405	1.3101010960297	1.42458238323527
ENSG00000153989	11.3636224906837	10.6827197669695	13.0065493580457	5.25099520761914	6.61845113772112	3.8036130609877	7.48751811037219	6.34474958309814	5.46799679285003
ENSG00000112234	1.05200237497514	1.20396800761793	1.32475876051512	0.729578018422799	0.50978978670398	0.326954719426476	0.992635692464521	1.23285872297782	0.789199034137127
ENSG00000112773	8.81891271031217	11.6743206387973	11.190634370093	3.9422064427566	3.72619866382337	2.79076914884677	3.85507668871771	3.32360625170199	2.67768704841492
ENSG00000203778	6.66475123347772	5.14169191987472	5.99162283228777	13.1148545236051	11.6156292345725	13.5700926075386	16.6039631903123	23.1633421143097	28.778632667133
ENSG00000204709	0.84259832075854	0.67116307542265	0.169070282787997	1.99573604649327	2.13140265500236	4.24767622540851	6.08884161837861	10.1962178505505	9.23394718982237
ENSG00000227885	0.038188175206524	0.0228138003170799	0.0421442457484572	0.00952111505713473	0.0160998774108652	0	0.0618145928314367	0.142566526125329	0.0930000516643373
ENSG00000287097	0	0.0436330905617961	0	0.546295228892072	0	0.25104214704753	0.253339303050396	0.282071471217025	0.480247699827815
ENSG00000079819	3.62403007406482	4.22963620819495	3.89543993171902	1.37784973389399	1.82261259738991	1.52135433237114	2.20393410430446	1.62613109856339	1.21381468593862
ENSG00000112118	76.9035441959718	85.0120561619603	81.5372632096331	31.9471651353272	61.9976254698264	39.4883718591386	32.5386359714878	26.410742648659	20.0230425225818
ENSG00000112414	1.75402259428434	2.07403688067326	2.50828824412145	0.95608434913192	0.522620870135172	0.496431179300222	1.5886494182835	1.13944490258932	1.22730597509008
ENSG00000168143	0.421326149435028	0.297409406519866	0.580427703690505	0.188141137125162	0.0397675223106622	0.12608394829293	0.236298542755526	0.113334546282715	0.15314326252606
ENSG00000112249	2.88689225190415	3.24766177565539	4.69792284285697	1.32686733422351	0.626186211066547	0.621247459351174	1.94465071699617	1.61366714363336	1.46926802703173
ENSG00000096093	0.249463784404317	0.238071227855991	0.270197266917786	0.104378321608925	0.155574869531999	0.071206608293749	0.304399246999701	0.312253019421111	0.244900613098579
ENSG00000112282	1.01255900277634	1.33195502737307	1.62591835579901	0.639369929079824	0.462554941479156	0.436176433889854	1.38775080867293	1.03803516905721	0.917467551156828
ENSG00000146350	0.116454597196272	0.0989824739596301	0.119684735775705	0.191203330112225	0.104779059676072	0.0846105014123158	0.131361120100205	0.347365793258002	0.287061639506132
ENSG00000135549	0.446194110765318	0.153783759742274	0.418956357800269	0.919915322497978	0.675275394387887	0.884791902880806	0.595258781992538	1.36235918033024	1.37220736195298
ENSG00000155111	1.71030375694792	2.14780963246764	1.7803023374569	0.717093771220107	0.736209803048994	0.667887042149003	1.66866596114628	1.14053542423292	1.12258117954665
ENSG00000168216	3.55161543443348	1.9955094132829	3.32493876157363	4.23159694589706	3.56811435609611	3.60027985909073	5.09285082310102	7.99883925138427	6.06428793059246
ENSG00000277443	23.0737194765316	35.7827094114824	28.8252041687542	15.0114197346954	20.2155181925964	13.6290173895063	16.0627497025323	12.8132935573177	10.9678916027716
ENSG00000055208	6.17950965696189	8.43366781166064	8.18866020265143	2.78545992830832	3.05738289632307	2.45748303190169	6.00635745255746	3.78549250072058	4.31932788077341
ENSG00000146281	4.4917316564051	5.34930742584694	5.72514829269486	2.56032764557676	2.93908174600598	1.92267431489143	3.31100409644363	2.48275674363661	1.76382418844787
ENSG00000071242	0.130867743067758	0.177684140452836	0.217234105317774	0.317382233573753	0.619441856532747	0.357124264354029	0.588732169726034	0.520726293731392	0.440390354939804
ENSG00000189007	0.968396833424241	1.12174085703846	1.22334577064421	0.465880449749615	0.480148028743439	0.487559637984099	0.738031563634266	0.698825505125474	0.737398533865579
ENSG00000229036	0.359318310382662	0.536646235320782	0.598263886173883	0.109599416637537	0.24173326451302	0.162043404573982	0.349150491182227	0.46748293672105	0.316508002932558
ENSG00000111817	0.641325577148775	0.892139164572042	0.939989900877271	0.318771833051537	0.451708969382609	0.268364238302597	0.747415618510751	0.528014751080505	0.513136046237938
ENSG00000124743	0.0713786977747842	0.111681373072298	0.0204605484191153	0.0338975432885939	0.0501546302272167	0	0.165056520990175	0.175024957209456	0.169690476885913
ENSG00000286887	0.26133165888418	0.29272649109012	0.163865956279548	0	0	0.0187132914937261	0	0.0841051707855088	0.0198882390019284
ENSG00000228624	0.0584374278764946	0.0775795592575852	0.0390855769709571	0.00607069980264537	0.0333623684422782	0.0278970313474621	0	0	0.014824298201859
ENSG00000228834	7.27692634699885	4.60388069062844	6.76835995014421	18.8988619724825	9.50730395998236	12.5928168897356	9.20237900810085	12.1001037598827	13.937278592
ENSG00000010818	0.93786610086345	1.62545240455304	1.05184565373929	0.493844734367756	0.436957548054507	0.491877681415475	1.34426993713205	0.694994455144655	0.634941596276862
ENSG00000164414	3.68233213979642	1.93123472448439	3.16095292995814	6.37012017352825	3.8811160598925	3.88050224330883	5.13407216677295	8.45410920192441	7.63686434782473
ENSG00000131016	2.29102243357745	2.45264212574642	2.50277003515144	1.0068516783847	0.768742083896814	0.587006631336757	1.3580718878052	0.93317921800783	1.10606259735716
ENSG00000169976	374.042583080171	276.556392853313	317.516318855115	742.768962018339	487.140314105735	586.327344186957	448.062500226313	592.537810163843	754.206353549624
ENSG00000146425	80.883674998008	55.9553235707587	66.4004498782597	166.047110059668	112.389055674664	152.449182112574	116.132589592784	152.711450382294	215.013348027512
ENSG00000112769	0.709412517591658	1.02118108836473	0.866240052316656	0.251214656537334	0.341908433078384	0.300337162653208	0.376962455905013	0.175057090640638	0.189521656649437
ENSG00000111816	0.424590609331122	0.277935244228099	0.306586177693538	0.195968031820477	0.147105807604571	0.0942624468327238	0.305758907400792	0.306392562973086	0.243296430900489
ENSG00000085511	1.55556957733444	2.16473959960294	2.06079412557284	0.667000183746981	0.9490649784098	0.666846973109186	1.30063226129739	0.715671046780467	0.788168637798304
ENSG00000112531	2.81417842862097	4.14728454976309	3.5243958445346	1.56732994672044	1.78513973903405	1.32131098266344	2.59228960379086	1.76117603221982	1.39601143551269
ENSG00000146374	0.348530078047874	0.45743886429603	0.564238387767166	0.177741566503356	0.275508624408465	0.0862162903235254	0.416709167107465	0.178449895851642	0.149500819384679
ENSG00000112029	9.81627043683699	7.97417361287863	9.5418602388199	5.06490481093961	4.46474318257409	4.54417536215828	1.94261839019556	2.90358052197176	1.97767286992257
ENSG00000118503	2.51999778378502	2.98757724797091	2.17545508644078	0.862070178511955	1.34243020620787	0.877353585988041	1.06607195354875	0.819820382652816	0.599425586730359
ENSG00000111897	22.5601453687562	13.7990591376436	23.4784520302036	22.069697915136	11.4155652705761	9.65955555067699	29.8830448609087	50.9515853032275	31.3030317257795
ENSG00000122335	0.529934076113894	0.557843689494591	0.746479948466991	0.162374253982426	0.293375381350638	0.177853653064156	0.610648337706205	0.459394779988101	0.495364103236616
ENSG00000074935	2.65941008024933	2.04109527064296	2.67087866727168	2.63146719427487	2.87888730042643	2.93267669972116	3.6449402240261	5.70234126003268	5.03277121690903
ENSG00000272047	6.63328149016665	4.04905852000395	6.0196619336922	18.5698493985531	10.495256295593	12.7735023012519	12.0532310164796	17.6831705254188	21.5609174569212
ENSG00000236700	0.0533251449715002	0.123887163423986	0.0624159418803132	0.0221584665046309	0.018734601577469	0.0101826058739062	0	0	0
ENSG00000146414	0.117599984889774	0.214299229594644	0.180315520290341	0.0650022171086769	0.015201219300977	0.0330485864467635	0.218064210220594	0.0871208088315873	0.0945635414569537
ENSG00000164694	0	0.0114146712827356	0.017252573382308	0.0142914021923298	0.0422909699550954	0.0262696366428715	0.106040065650525	0.0368957720015261	0.0663076791716847
ENSG00000198945	0.806658889350721	0.86053913688692	1.00969130141617	0.301675533951278	0.364373521778186	0.211246735672475	0.821630265576865	0.459879701693841	0.322733470229297
ENSG00000271913	0.0316730513409276	0.0236520423146947	0.0476648090944624	0.0710708191624694	0.0918028724148826	0.0798345212971028	0.100706306802642	0.120282538149688	0.13498398238463
ENSG00000200534	2.26529317773161	4.21025760005516	5.60598041505894	7.34220787630945	3.66095731671719	3.979597358735	8.38124365045493	14.7753376184573	13.4239493804862
ENSG00000170899	1.10263675539911	0.576845656089695	0.524995014235552	1.11828011443076	1.65460148991378	1.16695765108282	1.33969585559787	2.36977627451021	1.22884894539473
ENSG00000218226	0.564457599243097	0.579579165198198	0.663635038571485	0.13193545150601	0.130140675737827	0.0808387291121607	0.234538021440366	0.295199325852282	0.0214785833605731
ENSG00000124762	57.718097468398	50.2783694757684	52.7129652674966	128.178219611895	110.927941752675	147.288070004589	172.115407772586	147.449039114837	173.148495721929
ENSG00000273542	2.84088446750838	4.39442722929345	1.42508336551537	5.12247061137868	5.13299037328733	3.89420211151353	5.16157554700713	7.57555049933144	5.62122831656054
ENSG00000124789	7.27119264182632	11.0655969842979	9.54747151318847	3.2306834199521	2.54893727356725	2.74506651731215	3.68987184210895	2.33288452195567	2.06992346651993
ENSG00000112365	2.09137774076949	2.53362230860047	2.44552588007627	0.920945907044813	1.28269356441179	0.879126689824327	1.31218798290389	1.40128143345189	0.960398397555037
ENSG00000276368	4.16572821059049	2.62825204325172	1.82070224699848	0.359912150799483	0.956369923804454	0.37803993908334	0.572248778655011	1.43358677136182	0.451997835132061
ENSG00000137393	2.00084104436786	1.92792274831932	1.75217104130899	0.643679669424408	0.756305829935689	0.361042397826934	1.66809061888607	1.57868382018907	1.03555764354887
ENSG00000224846	0.134561623534434	0	0.0540005152701897	0.419363026976779	0.567302740022331	0.539594361302985	1.04238965323656	0.588966778557603	1.17971744769218
ENSG00000272345	0.132801854838832	0.176303265584529	0.71059077140209	0	0	0	0.051181965170948	0.113973410692426	0.107804569471558
ENSG00000137198	0.405886238287193	0.404130665302245	0.362950204825559	0.923963238367032	1.56238999115004	1.09181332519081	1.75472479423382	1.78335092130523	1.52566480260905
ENSG00000229931	0.337522192670613	0.0560103855922197	0.564375012745034	0.140252299451947	0.444678383430828	0.322254675866171	1.69105799537594	1.52076126143826	1.33570324918682
ENSG00000181126	0.273926303253311	0.258931798459264	0.229597563468193	0.0691600883203527	0.208312423915918	0.0635630558119639	0.112253204431797	0.0669558561136844	0.139330075635904
ENSG00000287825	1.17254072599278	1.79610639249783	0.784247912044171	2.81095247944466	1.52103160372297	1.58452574773522	2.71139007834396	2.98019524382924	2.70906444524276
ENSG00000124587	6.08523777729462	8.76117199417786	6.73609674302742	16.9305168634091	13.3649403566811	17.3195752293575	16.7705500653644	13.9387754406978	16.8891958759649
ENSG00000112667	69.9812703957345	58.1569263520049	63.6706889378473	166.764876570439	97.0566617242163	120.241256550768	73.5403161791455	86.6436698756769	110.53733317908
ENSG00000235174	402.215388668346	310.7571085755	389.38836937031	1155.14266224928	554.979906273359	748.769894344597	551.474191583753	898.509017894345	1189.91971392095
ENSG00000188112	0.415458030747625	0.524921617219787	0.413940902517724	0.117869653589323	0.196293619928553	0.203530259089089	0.251771645950376	0.177048012756885	0.177931819511998
ENSG00000112297	2.33137540290237	2.56516956632343	2.58114324310806	0.936079685532577	0.987414674416977	0.66982370228349	1.18033367516102	1.08404220013773	0.738003811312974
ENSG00000137310	17.676510761154	21.6501146190213	19.0276807120317	10.1622973436607	16.7038301572265	12.2685356002007	11.6419341111258	8.88474835712946	6.52956837404664
ENSG00000178409	0.811903242905643	1.31880939241571	0.88683746709834	0.303982259757813	0.546149994596023	0.444470387094456	0.477372058072548	0.235435123809315	0.185576779169723
ENSG00000096060	1.05477802398079	1.50635157359896	1.45112031057393	0.439832425158419	0.60161286598374	0.389422398671848	0.578799738516041	0.556456839868708	0.476853652185491
ENSG00000111863	0.203935691872469	0.188196030839629	0.269475842163489	0.223223953675484	0.241157563300347	0.0569885390814764	0.304803061141555	0.65953412555553	0.557213332097605
ENSG00000024862	9.17864581343379	6.01947701325334	6.94991395005031	6.59444492499325	9.69073182543039	7.73829868891082	18.9493735501214	18.0583648793516	20.9725706725483
ENSG00000286522	6.53137367617334	5.31725991284573	5.66617050466898	16.7151373048402	9.63754100053006	9.90412854105325	12.6156032116274	18.745001659836	13.3329041778681
ENSG00000287080	3.67605189198422	1.64907943917504	4.98496423294364	1.81289083365665	2.59719015222466	0.833088013905878	0.840711168641313	1.35208580112589	1.47565822718012
ENSG00000180596	13.182521449949	10.1253882673475	14.5009189425758	18.8690634071422	23.6448755066256	25.2173943777625	48.5556062003774	69.5478666298551	51.7956037740221
ENSG00000158373	52.203174125636	43.3144838385206	50.2706513218073	60.0751643304615	81.724160736581	78.2748838048397	127.256258535981	186.374692701004	143.928011758883
ENSG00000204498	10.7127334904294	9.31636216744104	10.4779184729196	24.4181494820946	14.2437186846069	16.4335169866365	16.3895490667489	15.4497886371801	20.5490461758897
ENSG00000204427	0.304717929303144	0.370822146346322	0.242629809618153	0.795903292824872	0.678020416316293	0.676075860508983	0.598377572358894	0.67246839435154	1.10723446580433
ENSG00000204396	0.139010365663269	0.13840910644439	0.0858243483433625	0.286596712673662	0.338110579122787	0.569685185979755	0.859256267949577	0.495560859236184	0.598943633384871
ENSG00000024048	2.97784539282907	3.0949304173109	3.87097405631442	1.91125762838346	1.21020269354984	0.856745685700366	2.60654568208569	2.39805887055671	1.88034178157109
ENSG00000197442	2.57017303096359	2.8079050306277	2.96030404034546	1.0509462157489	1.3092453654362	0.906060382214944	1.99259569022074	1.01324917466095	1.07196210035247
ENSG00000242574	0.378776531055058	0.389850739344242	0.200681624410509	0.801122472232622	0.789476841501704	1.07761460632482	1.53033853957969	1.22724631604469	1.65831611742938
ENSG00000204257	1.60488230951462	1.52812779389757	1.13334117142708	2.87472689336984	2.80003861024971	2.82952393294461	3.6480859639257	2.7680613708764	3.87992709589287
ENSG00000180992	120.03134446381	92.263970940752	103.278976078385	245.02157319025	161.36587066039	206.459580023019	123.031095566402	170.656246490695	209.105859268068
ENSG00000124571	7.01178708953644	9.92017169632482	8.31668901430667	3.86401617198379	5.47746314208185	4.23292402962294	5.14686529737361	3.44789053424708	2.95684952022798
ENSG00000236961	0.112830694676287	0	0	0.843931939805683	0	0.517089112079511	0.260910362681787	1.88825775674477	1.37388869427114
ENSG00000137218	0.425898367448491	0.581367420781384	0.730527964362834	1.45576783178517	1.24530692794895	0.975919758767278	0.818060797757694	0.787036648031155	1.08738146481502
ENSG00000204386	20.38591570496	16.8755887714896	19.3126413430984	37.7999584090439	40.6507803456049	43.9696284924959	48.1951933415758	43.8212101929306	42.213007987004
ENSG00000172348	0.010335636153553	0.0205818631973516	0	0.02576891419254	0.0980422779577946	0.0236834707822677	0.131451022419831	0.106443185347914	0.138437639422741
ENSG00000047936	0.123669548810545	0.178105465726261	0.0930552186368584	0.0137649191531861	0.0232760038721198	0	0.0102133640284884	0.0398009508992841	0.0268905098766231
ENSG00000120254	13.2221610382094	16.2623766882406	15.0936794964459	6.18981199686144	9.00293557907286	7.53764953575482	7.76441713324407	5.32239050003614	5.74302890091465
ENSG00000111846	3.72656680505708	3.40547999038667	4.24449754303473	1.1905566401094	2.06475302430896	1.3720228493373	2.26254230000544	2.20425255427319	1.47370773634896
ENSG00000198937	69.7092491511047	54.1318834292806	51.7210232396716	172.644573315318	99.5548867154714	142.549806575241	97.5033884903777	141.214052118988	164.205159140505
ENSG00000112139	0.0160374738246486	0.0159681072062775	0.0402246860683493	0.0699733902439294	0.0971935570809873	0.0780913679474741	0.174609242717811	0.106668715922724	0.159479578044326
ENSG00000240065	5.74037144778484	4.31593748032702	4.21903291807466	9.44354278478786	7.79838173829589	8.36931499650082	9.42513281992067	10.8347894151935	12.9626274827368
ENSG00000164430	7.65734943515602	10.9258764077001	8.0315675328348	4.09268575120907	5.46310228112856	3.40580111866074	3.16505397796588	2.71264363004991	1.92436580311136
ENSG00000118513	0.242729596256333	0.220355040626264	0.282916063207151	0.0444982295533906	0.0376224862587537	0.0981529150929108	0.0330170204411861	0.0919040138947105	0.0651972634917761
ENSG00000137261	0.119843479251062	0.135596729825782	0.180352581070604	0.220700847188362	0.29855802081031	0.196598600395935	0.390496808075904	0.322582068748082	0.285222952567611
ENSG00000204616	0.859167744968967	1.01654313629392	0.783613615308962	0.187780252591034	0.417493062916832	0.338774921255843	0.387028159476819	0.237007367460784	0.230972592080366
ENSG00000204308	94.7309292555804	76.3692910285072	75.168992768937	186.237133236409	117.81980645726	150.468114014715	112.690357312156	115.872857979895	141.524920502468
ENSG00000204287	2.69868528086676	2.46702335832355	3.24583683977841	4.07244649087903	6.23765095728935	3.97792829791071	5.58356565539753	7.17168983024841	5.57286362644067
ENSG00000196230	407.046085100087	437.716017767183	422.673215145634	268.480849544013	337.029920903353	279.749972799275	161.046681027858	145.402376588726	122.294115322009
ENSG00000272540	1.19369912168522	1.36555203993657	0.356731735093433	0.0316610947663193	0.455071470270824	0.320086856571858	0.205555512125754	0.196172862776549	0.309258257183932
ENSG00000112541	0.781087249382341	0.963854143025407	0.724031905649612	0.223182420751582	0.358190115512768	0.247778386414083	0.348964846540499	0.306958590571548	0.190990652039823
ENSG00000111799	10.4720764151198	28.4901964064935	16.4758721642201	7.5173931119584	7.46175986082615	7.26562295224255	9.31918969391948	5.36293544495354	5.47067034559131
ENSG00000225793	0.137087145330352	0.109608982469243	0.0812707183503244	0.16312565108178	0.16856879951949	0.0785316779930319	0.232947794188701	0.259367284240521	0.275678935416277
ENSG00000272374	0.00921499219604505	0.183502694876176	0.0554706067443371	0.0114874565850105	0	0	0.0532720055229182	0	0.0112206821311044
ENSG00000123552	0.763016702678261	0.557125388779662	0.904030587966222	1.08102423183993	0.8629266126468	0.82147309156518	1.3415074082712	1.61838376102684	1.81983889499767
ENSG00000180573	95.9263837652536	79.5030486176911	95.3895954545012	70.9423962469148	115.544790382325	86.8044746575706	167.699197087234	226.295727258581	160.789949845256
ENSG00000276966	0.554516958099736	0.683575304457029	0.728525781414992	0.707722346292997	0.473127433112774	0.559687240008051	1.52650985563655	1.92058993394629	1.17357997273921
ENSG00000273802	4.00585742728811	4.35807536083191	4.00610602267153	3.95668742573825	7.94511370503472	5.64533892082895	11.8823069408816	20.5780516117899	15.2254452574124
ENSG00000277075	16.2768806457572	12.3660807702995	15.9817919866466	29.0418700542954	32.4004260344296	32.1712730871001	49.1444402981407	74.8773959963388	73.0790020907164
ENSG00000124575	1.77097662520255	0.831277849053601	0.989910863205239	0.25230954901407	0.613304705120147	1.21742501001194	0.0585030967868955	0.390828925067712	0.123225068455247
ENSG00000218690	1.84505523629242	1.63614478793836	1.44615917362714	0.57501383270167	0.638090625974457	0.264239370049442	0.299989447841173	1.29893705394506	0.280830111956745
ENSG00000124549	1.14683743671928	0.92192531496813	1.07985193664342	0.345694888438478	0.554834846430268	0.479269929953513	0.885795990708742	0.865244277330498	0.732565214240051
ENSG00000111877	0.485471761360856	0.625724218043683	0.617885857423356	0.199771981269623	0.261635247750136	0.17640452023007	0.461395422098441	0.390349354790474	0.256350742602641
ENSG00000135297	2.59692815132126	2.64295983091958	3.20017546943634	0.805199691986163	1.18592926902171	0.577836304394718	1.37085240358038	1.31180502068222	0.931949165664012
ENSG00000124613	0.135058129837657	0.162998745646735	0.34080156335596	0.0357136092934238	0.060390482424933	0.0562686088191588	0.0473195779723065	0.273968605106183	0.0897023012394668
ENSG00000272221	1.95186818959476	3.23904301104965	1.76242112513553	0.932730080945138	1.42292170481533	0.819973952377948	0.771058213492902	0.628175737059952	0.831845781088113
ENSG00000181472	6.08653055767785	6.75945896404049	6.98239018346176	1.53011959179722	2.37398737011408	1.83397493489883	1.92390912295261	1.03440144546335	1.4175449705377
ENSG00000244694	0.0125429735119661	0.00971345013145401	0.00139821735960827	0	0	0	0.000805679049950857	0	0.00339400344719499
ENSG00000269293	1.89159804582414	1.55389406585925	1.99830301450509	5.22334615388547	3.85621756387087	4.9223828597702	4.70764449164801	6.61741590922206	8.65498882450112
ENSG00000198315	0.994577268534408	1.47767663318936	1.31224636043863	0.432654289984813	0.267526650309608	0.362030596016618	1.23078784147924	0.783548403422911	0.649678975692017
ENSG00000112695	168.286217946815	113.51250668292	135.161091209152	388.910358928621	229.661593277551	329.641484062199	222.456899301899	313.724058253122	447.590634133985
ENSG00000204248	0.101308603096091	0.106179383876614	0.128386885028582	0.11299794848566	0.157356406405434	0.106907682392865	0.35756482620649	0.277995913838223	0.185038403989424
ENSG00000204228	11.8168229610974	9.31803865593259	7.26294106427489	24.3049483527803	14.4739357757122	17.5401717331945	15.8972819168729	16.9363700907869	21.5316120909945
ENSG00000232940	0.0759047520701519	0.133370192665577	0.0179182969704814	0.0723589586779037	0.108238446935009	0.143237329659505	0.335557903335343	0.247160555902877	0.255530173794619
ENSG00000237649	20.6627633155598	25.7151259216947	21.8548728945291	13.0528140023279	17.079739595125	14.691218431364	8.51781919673916	5.96390321189685	7.3058231675163
ENSG00000274259	0	0.150559367689484	0	0.219920646701609	0	0.0577493616828208	0.582777960290512	0.421767457860835	0.429626811199551
ENSG00000120253	9.52755660045943	13.2764635665605	12.0898448855762	5.69768620265643	5.25267788920292	2.78368255144252	5.95725651625473	5.37492931940784	3.74269660406787
ENSG00000164520	3.09781104331607	3.27962809058891	2.93745545914486	1.62942917805358	1.85983329208553	1.99924483763232	1.50370875802589	1.19469099287232	1.20164951908389
ENSG00000158406	5.34607793554969	4.66323360101215	6.81142976547002	9.80997723649297	11.4989485278142	9.21365301371078	16.9693060155853	28.814011568515	20.7005581710751
ENSG00000204580	4.20328352623167	5.67656845981064	4.68773399782553	10.8069916413705	10.4981666874624	11.7793092463896	11.1455518260579	7.82977465449181	8.21577004865124
ENSG00000118515	21.0376726779459	23.9932905403401	21.6288955710185	4.58857369113366	8.02010477844263	4.91296769281791	5.95087175857189	5.03195175175769	3.97709833552436
ENSG00000164663	0.154403156391035	0.257417278310251	0.185528930801516	0.038048326138473	0.0946153060919732	0.0925653348784309	0.103791502301397	0.08782779562869	0.11149417716472
ENSG00000287342	0.0534655252551034	0.149055960786267	0.203832827315486	0.546533266028844	0.563517631871311	0.453297889919375	0.618169976942142	0.839700344816868	0.416656440615563
ENSG00000106003	1.61070186169557	2.36074295601814	1.41820673383397	4.09304569887972	3.67429014537943	4.14249788670238	3.13855856244924	2.63176081096944	2.92134611515073
ENSG00000239857	1.21291950110082	1.29833944279464	1.21688257618163	3.66883362032037	1.76979246584546	2.60405693103641	2.14779087053634	2.51798242150304	2.39056632803179
ENSG00000164880	11.5085072822891	17.2063855212671	14.2044256634077	26.8934092988848	21.5579662565021	28.525285760159	21.1674302463821	14.7512821949783	16.9844948052809
ENSG00000240859	0.543984199693872	0.650709842390119	0.530601560952903	0.178951894875094	0.342417471625755	0.177453998728845	0.113561524030441	0.165345878375129	0.128797108302656
ENSG00000242474	0.630528442182627	0.756480982826018	0.927272761813923	0.336865711460437	0.317836084791187	0.287168579299692	0.40752606020315	0.312579979434433	0.324273908450353
ENSG00000106009	8.23784121778618	10.7097430592056	9.16797733501484	22.5301878136615	16.4782317680892	21.232695607525	16.8075460624804	14.1385228628746	15.9992045871272
ENSG00000230487	0.460614305768299	0.355356133450452	0.394790668874987	0.836588840267287	0.745902617560126	0.866742905704438	1.15682692813665	0.962093371062169	1.01773644170403
ENSG00000136295	14.3748600883383	21.4401579647424	16.5453471594092	33.6668464211257	28.7533586316901	37.5012641901314	29.3554984315194	18.0199882839584	23.2623208487504
ENSG00000223855	0.187434294754782	0.416314158564643	0.231442110489714	0.599119369751893	0.714228594704125	0.770886828045097	0.844621453146621	1.0455909536736	1.18211603001817
ENSG00000273230	0.454156596548969	0.742887252393832	0.592332651347308	0.477186896565606	0.553893510518003	1.08527195995273	1.582792970175	1.08577941068602	1.52471679216833
ENSG00000286710	0.0140634246946089	0.0210038945970824	0.0141093753186258	0.109572108946834	0.074113063905138	0.104732769656506	0.154471643808379	0.0859954284741874	0.119870804414202
ENSG00000242802	3.58612975711073	4.41555653875754	4.00594701235071	10.2990246228775	7.20216599593777	8.64058492346152	7.78443682704792	7.57184891804599	8.03307713468173
ENSG00000189043	132.254461274114	93.1689150345306	118.145981431402	242.965347608703	170.184408912304	224.576313393232	166.581051792158	247.164307579001	297.270134717805
ENSG00000164877	0.376563319447384	0.563511138486881	0.505215239532991	1.4638306476053	1.12022009646851	1.18198084914736	1.17476289959276	1.2133395092841	1.11782241192725
ENSG00000249852	0.0195933541653433	0.136560251498795	0.137601612388834	0	0.0206510653116912	0	0	0	0
ENSG00000105963	0.283068434481177	0.293426716857206	0.283993328060542	0.850766071650841	0.486350330957028	0.684175382544073	0.34521795765461	0.344435841132161	0.382452839365149
ENSG00000136261	32.3277502644058	33.0847015552435	33.8210742208938	10.011494082206	19.5340017061937	12.8805598742045	12.8186643397751	13.071601757799	10.0727576301285
ENSG00000219451	2.15590986229597	2.19225696131043	2.85325853406006	7.60524647623954	4.88301194316301	4.09926018057425	3.23516657652393	6.08219905039177	14.0194427181304
ENSG00000105866	0.917762151685001	0.97031582211254	1.32893316254084	0.589735572394333	0.481990888214556	0.289071503620353	1.19603825052007	0.747043068766643	0.814136645048578
ENSG00000228434	0.0315635705364534	0.199037977953917	0.0422222678345159	0.0655788484843645	0.0110891572574033	0	0	0	0
ENSG00000146592	0	0.0033469094378366	0	0.00419039915321716	0.0141716410871087	0.0192563790561242	0.118538763355213	0.0822187265816048	0.0859547862146522
ENSG00000236212	0.0466552777416207	0.0836162648028336	0.0748923496000064	0.0232642835117536	0.0393391016013584	0.0748353776750052	0.377600786295647	0.360365073493993	0.261326167037696
ENSG00000011426	13.330616381124	13.3381490324051	20.5769134524233	4.85236238393193	2.64304710035233	2.18669975435925	4.01976855921644	4.0120845151968	4.07396829622893
ENSG00000223829	0.775454592502483	0.441200303812319	1.06201577633413	1.35029110368909	1.25840729899969	0.803838528778149	1.49430480445023	1.71131612079806	1.40886040648895
ENSG00000255690	0.0315826114999783	0.0471690116348715	0.0910966866540195	0.00984276141337817	0.0166437703135448	0	0.191708519050724	0.0965611245927735	0.0336496366302484
ENSG00000229180	2.29736296531855	1.93134633427792	1.74717675463244	5.35710048989215	2.7819260456057	3.28237172333691	2.91464849169885	3.72811302775543	4.92029244231075
ENSG00000106078	1.52829801072506	2.67010552376486	1.70487744284924	0.794821676390968	1.2632597309546	0.953095883774402	1.25922116080836	0.831356958919327	0.671404439470912
ENSG00000058404	0.0288749222311665	0.0215625225082929	0.048282112868738	0.0599927105144376	0.0355059620287295	0.0799494931840058	0.114066339463897	0.0805385095412649	0.125988910534829
ENSG00000183696	11.9852804110901	9.82076072913677	11.0568088877915	25.2488589632912	18.4333753634592	20.6418473594002	19.1010311760868	19.3028528746762	23.7386368119838
ENSG00000164647	4.79369683249682	1.886396412682	4.12048588482574	6.94276133381593	6.20502987421738	5.21543312332527	6.35107193719707	10.2960471524855	9.39814612121306
ENSG00000213462	0.589718255803615	0.46273469743992	0.646499604315154	0.408955282547572	0.728575499759235	0.881479042364306	1.37721433733066	1.03567980647212	1.03668879950454
ENSG00000169193	3.56452109462815	1.86272825069902	3.07083970495499	5.09214304362031	5.00537109261513	5.00980189924229	6.6107344811319	9.91848224383851	7.52148864415979
ENSG00000009950	0.554522442122463	0.820066492934642	0.711780623550466	2.07889444195955	2.08427792513449	2.76554077139596	2.80970386828162	2.06282996919436	1.60860537961018
ENSG00000177409	0.0384413387736274	0.0984216062350557	0.0358121598996394	0.0889964591067812	0.0231522992361561	0.0503348282527748	0.139687394174249	0.247433883562682	0.213980762229419
ENSG00000205413	0.675897833141803	0.382112573684281	0.594779635969942	3.0239971170601	0.74257073534783	1.00408069597234	1.1987032767761	3.96708938168415	2.45159464421057
ENSG00000127989	1.32173099477936	0.898741359617686	1.2492357501937	3.1546979654641	1.36759899762424	1.44507939357935	1.47693901732369	3.42895158573707	3.19429121418041
ENSG00000237310	7.99613788357245	5.97890894189404	6.35225989978945	11.9655104587505	13.1499831131032	13.5459318901336	17.0154078204726	22.7302221369941	22.0871659150956
ENSG00000106261	2.03193658814651	2.9153788366918	2.77154674831399	1.35663756347482	0.992607993404952	0.991809889604973	2.4703172152702	1.72670711249511	1.64946528302998
ENSG00000132432	92.0022219443832	59.2265432869556	73.1621818231993	177.230747126478	106.562322235503	143.129676708334	104.697294460895	162.755422652139	214.553976845937
ENSG00000001629	3.83138773038813	4.55555684293423	4.72624546300357	2.28874707562134	1.4758259090675	1.25419827672066	4.48823027059059	3.365709319246	2.64647889610232
ENSG00000158528	0.324461324069116	0.342266787211917	0.464527927231342	0.120249369661432	0.190397878020225	0.0884142005110044	0.28389210447241	0.248355942497319	0.277625176562563
ENSG00000127946	2.14631574710517	2.60634994289129	1.98176614609339	0.759774349381733	1.18539190373058	1.14036771350734	1.56651106197085	0.572924799070041	0.659374520406312
ENSG00000070669	0.0400991439413276	0.0838439779422749	0.0724142939147121	0.0199951194888601	0.156376142844289	0.0735077659328716	0.417264734435946	0.438777844115371	0.380850027750163
ENSG00000135249	8.20817236751477	7.43368080883444	9.48154762730723	3.63238138191357	4.12572546035507	2.77781545269597	6.27390420977943	8.11076728617139	5.56303729653995
ENSG00000128564	0.0586045996229074	0.18234724413885	0.102893145980307	0.22830248371609	0.208467880948691	0.478403900522816	0.702997660046709	0.44323111178699	0.365720968094416
ENSG00000135241	5.14259752129024	3.68693077590386	5.63506513915268	11.1735815263185	2.78670345953258	2.94202102425355	6.52206919300267	13.3741157537067	9.11053129068347
ENSG00000127922	12.8013051545314	8.68499768828984	11.6620163697551	33.9739528944403	16.8366356151609	21.1504297963843	16.3359179847141	26.6527639251181	33.4824925300397
ENSG00000128590	9.53005924206712	5.22194226146659	8.76960495572337	11.0509196562262	10.8842831109101	10.5376771120648	15.4279443181517	19.8663670697343	17.0391429763968
ENSG00000198874	9.91986556886024	9.8115490128147	9.95227758961279	2.702537262065	6.32222397787062	4.22076483338723	7.13987755422174	7.38366546638006	5.21186532778102
ENSG00000091127	6.97967164829917	8.96465615931309	8.14882149577404	2.61689340053438	3.89761489157064	3.83600102410259	4.74670873898566	4.15050385330951	3.48365857863419
ENSG00000198839	2.26322441683871	1.62725220354382	2.32458277114625	3.86323407049932	2.08013893993341	2.66886636446433	3.89880911821962	5.41691361138107	5.42096811161687
ENSG00000004059	81.7789456009149	62.7666191726423	69.4510613286569	159.798628409321	99.9809841678519	130.313681324781	115.871650230513	119.069833234711	155.249271889495
ENSG00000273297	2.80680736369824	2.04616274138858	2.5089873810773	4.77989929732159	3.14546282074822	3.65295548602793	3.97902109198968	6.17129175464818	5.60267421116552
ENSG00000105989	0.0270172580830376	0.0358672010489627	0.0542110677379863	0	0	0.0103180625575499	0	0	0
ENSG00000128534	3.16906344682218	2.3738579264938	3.09862391089578	6.66817885583133	3.68682541984505	4.78612890350768	3.95259076097364	6.41732559902331	7.10443884187159
ENSG00000231170	0.0436796370669104	0.00289938068402324	0.0116859614030268	0.348488062951501	0.067521816038404	0.126779635459423	0.124572894908435	0.209926107086702	0.205655364915224
ENSG00000126870	2.16084194452281	2.78875936015959	2.41238035393937	1.02844345408651	1.21301152047066	0.985577879169942	1.69047440908495	1.15275148279032	1.14398269025
ENSG00000155530	0.343641057176206	0.541744961040646	0.435059162773282	0.193793081405681	0.159536902555874	0.149987089813436	0.0804097575341451	0.18959152689261	0.169367066374413
ENSG00000272655	3.41015302095462	3.32667028575787	2.54865723055099	1.22198021382553	2.05177483077802	1.4552676698609	1.16528953121802	0.888663988081765	1.21041333064901
ENSG00000128513	2.7319343902451	1.49572852923181	2.42452061084917	6.72705826608445	2.00823022326467	1.92756133445769	3.35917976411345	10.1535115958817	5.25721653187673
ENSG00000164603	2.20908014224157	1.37887808182008	1.68265579220908	1.83390921652185	0.8535538437274	0.883923260055859	2.61508985432387	3.58407708567912	2.17058988046821
ENSG00000009954	15.7394024567981	22.069988025623	18.5611989938762	6.3888994882145	6.43339186060629	5.01481224008102	9.55552790601324	6.11077078222726	5.45157477072405
ENSG00000133624	1.06677315814081	1.97327715641383	1.31082145594767	0.427014416202776	0.742697136513782	0.538226353949162	0.75814880561921	0.674046761927183	0.649480881743433
ENSG00000160963	0.0253241417267643	0.0378219114576291	0	0.165738326778994	0.14680170387969	0.0725358799595573	0.0439197708222808	0.130402341546832	0.0770901750413347
ENSG00000253882	0	0	0	0	0.0913318287109056	0.0558456241045872	0.0939277305654432	0.153384630086344	0.0857306545225194
ENSG00000146842	6.53857379707926	7.86259133553733	8.3655027188995	3.49628946490926	3.58980887305093	2.48588181832013	5.26034184636695	4.69312797447984	3.21029147071307
ENSG00000205060	11.4822831354759	12.9963170807165	12.2526477527265	4.02063281912004	5.31226491006186	3.59546385394782	4.60610586757317	3.3490780106308	2.77097699728928
ENSG00000182158	4.56985452379149	11.0023362100421	6.34936948737277	3.58481819781204	4.43357526554417	3.70334912506133	4.6728343835768	2.85536911569662	2.90168661821958
ENSG00000127948	14.8527547721886	18.8067430710366	15.4130984116224	32.4295025144728	30.374148766284	33.6618850027967	28.2819578439852	24.8553051811737	25.3695983041043
ENSG00000146918	16.598546520501	18.1224775585766	17.7561275561513	4.55378785478822	6.83241295139619	4.74877755991387	5.44077976710714	4.28281759332001	3.70108791109778
ENSG00000009335	17.8258784036929	19.897636297602	19.9638703640204	6.91859342296477	11.7170670986432	7.65482672961894	10.5601168810704	6.90601567242456	5.49713515908775
ENSG00000064393	0.919921899854651	2.48255582833327	1.51425695952547	1.03711467036164	0.97488045304977	0.790479044304624	1.1304556912354	0.493435486200157	0.613632759915982
ENSG00000214253	64.542937277606	57.1912634034772	61.1576112010286	160.07188360895	90.8338318433707	115.455951434725	79.922481851037	108.079582169395	145.262609424735
ENSG00000005249	4.03061315449665	2.74730809911758	3.29048376740939	1.67103276396531	1.82065645022711	1.03442087507975	2.40200373077083	2.57361427928993	2.03046694215746
ENSG00000128512	0.610687739090555	0.914527920768009	0.871958684904443	0.31600570496958	0.433729509564738	0.314948759512166	0.626145494343991	0.521279998321218	0.448970283792337
ENSG00000164713	26.6427982200822	18.2163016294606	24.0277362767001	58.0633057196373	42.9027388787432	49.5432043576216	40.0272746596895	43.1406991084278	45.4249468636514
ENSG00000231167	1.33634912853837	0.919658012882061	1.2027006652982	0.636961644257743	0.497113932548097	0.675476768031793	0.477160393012637	0.455380249027845	0.358943893097866
ENSG00000189077	16.7465573652439	13.8103967598952	13.0490557634311	33.7007341522604	22.2960259190939	28.3191608567025	24.6513328869006	25.1598726038507	36.0497402267194
ENSG00000136286	0.533774485150939	0.632376979375367	0.526480244480761	0.671021254421612	0.72875493917524	0.94700804517533	0.523407079524653	0.321827466345766	0.323605399458244
ENSG00000196584	3.09196266656993	4.32054284821176	3.66459488045876	1.40300191896918	1.2975553259564	1.047394388344	1.18851365748941	0.700882225169719	0.766841433867814
ENSG00000135250	8.14167576288082	8.15866140228812	8.07236237008916	3.44850794064801	4.70340177333163	2.87615588589749	5.87626204207726	5.30404252354958	3.37968849391865
ENSG00000157212	2.0234716298592	2.80203479350391	2.2416348358124	0.556055538155557	0.908216065577164	0.761936120122943	1.08537956410049	0.97095741210667	0.639426498977831
ENSG00000122779	1.49233484546689	2.43163118260823	2.13040190006134	0.79729383454172	0.914370822362249	0.597340497230223	0.788285356598311	1.01083546085678	0.76849729285185
ENSG00000260231	1.90172760599691	2.54588517010138	1.57926232198858	2.09179711575768	2.6697112247512	2.13307150813263	4.72091656237045	4.02196951323922	4.25184161721568
ENSG00000128585	2.92185399362742	2.90010586701241	4.01002167961203	0.914401633396728	0.855083072806535	0.567838070686972	1.70147036654881	1.32316366128512	1.46880376376662
ENSG00000231419	0.353720162061171	0.759877085337382	0.346272849870394	0.155000384664027	0.327625385360953	0.198947749116855	0.280084054981944	0.173862965792297	0.164452586444642
ENSG00000175600	0.645396359579951	0.863716179378078	0.786753530492255	1.16790157099302	1.30927316089583	1.12904186826269	1.91767733165161	1.31326255273725	1.81679660843703
ENSG00000166508	149.871576272766	165.263444309767	154.456882164503	112.086129815647	135.170319103911	120.554445612838	67.1194584917802	51.3308852799527	52.6240718129205
ENSG00000188186	60.3173311552752	45.839987373682	49.6588501335625	146.907365238623	89.1075761190993	116.289361643578	93.0010675211251	111.394453205052	146.8173225222
ENSG00000001630	6.72591156595972	5.33419168674762	6.72556219141004	1.92796239691511	3.51224939018034	2.28821822578342	3.05529065962733	3.34450920499524	1.59867853050582
ENSG00000001631	0.395562154933792	0.441113384918738	0.403204282557997	0.272196616948932	0.0933891502876865	0.130522493474615	0.270751275781003	0.309605720567287	0.404592947200738
ENSG00000105810	0.763550082185539	1.20745193040229	0.949509427848108	0.537912661363194	0.319540603529492	0.341839039613965	0.890237498618467	0.774377108660186	0.599643649567579
ENSG00000136235	0.954036442726792	0.622240673802356	0.823752441985441	1.77360027715343	1.96202603584425	1.85857901646188	3.29380557588746	4.30070637320532	4.16507407982511
ENSG00000187260	0.0873851967670949	0.290024103437458	0.0876707178552004	0.151298381889001	0.102336139675146	0.100118885944178	0.0505175108753311	0.0249986190119143	0.0118227810486241
ENSG00000006652	1.53542271069736	1.06866284674358	1.60026242224281	0.966324499033387	1.22813469127379	0.742947511262304	2.34977814105442	3.06085027293602	2.32340539094965
ENSG00000181652	0.144379505720963	0.122344700808541	0.129441541805926	0.0536123247631212	0.0647547095675623	0.0175976970548105	0	0.023727370196569	0.0448862399254913
ENSG00000164896	22.5322749002193	23.2002818832399	22.9734299866044	60.3328163642423	38.2958348301653	49.5977471196054	39.283637905015	38.883489295243	44.6008682331082
ENSG00000271122	1.83237048154291	1.95010826084187	1.59449378600776	0.751702234955491	0.931156534904154	0.701579120282165	1.40518866758619	1.02297920228041	0.944842882031612
ENSG00000230583	0.156338763465704	0.0957923409332174	0.235274373613251	0.592173989003008	0.405608427659458	0.268680452876842	0.653514531703416	0.332852975284824	0.497882114260832
ENSG00000128510	40.510096340398	53.5312538485321	53.37215214957	20.0219547780781	35.4143752031932	23.8800322207371	18.6674838443764	20.6952374896433	12.4541378686244
ENSG00000106484	6.39591692402259	7.34009817145281	6.88784954981842	2.17170402886434	4.01085536326802	2.69429786246841	5.04744150335942	4.43229133509418	3.67586557257668
ENSG00000261455	2.49302106332368	2.91441341403235	3.13762432680798	3.91251440120798	5.36077773307129	4.32270668439938	5.14721123657946	6.99179062623025	5.00067446169915
ENSG00000241468	58.8423196889834	50.6127462501601	55.7240570682512	133.251306324821	74.0262159203929	102.286781020044	67.308993901756	85.716673240954	127.653997253679
ENSG00000135164	1.07917158180618	1.1996887745457	1.37281857486984	0.684405473224846	0.494726257559874	0.379331141778469	1.31557972499203	1.17074864535529	1.05890172497939
ENSG00000106443	1.50137773414454	1.62154533081833	1.9550828108127	1.04385799817463	0.5923050207783	0.426035183414413	1.40779012766575	1.26152066922193	0.941315280120749
ENSG00000188707	8.71250896190671	12.2059355903564	8.88938621310988	5.5416458211197	7.65969397594178	6.80103053083325	3.87237151691993	2.4267737826622	2.00445476500347
ENSG00000127399	39.0755399401326	40.5752268167337	37.7619937071833	77.3145433045661	51.2682843743525	63.9712538482939	33.4490266791742	30.8086257960813	32.2021917459973
ENSG00000106538	5.59460567589243	5.48848966496751	4.7049186499893	13.0511046238572	8.97500274606414	10.2510410930587	7.17004637854857	10.0088237237875	11.78377639957
ENSG00000155561	19.1379275883118	23.5643651673097	23.028144546409	5.16713137951358	7.33369432642587	4.27377102633043	6.39187593930126	4.34105070223703	3.43481187402547
ENSG00000136193	37.1908103157544	34.6640663907603	37.377461564565	12.1520338693548	21.0345031473793	11.6446364800862	19.0924005128498	17.9648185890665	10.7037923550101
ENSG00000106080	6.02863015974907	4.96737914826867	7.33834313212952	2.25322247701113	2.74530099487294	2.7779993278074	5.30525874627451	5.39144991691462	4.14680947995036
ENSG00000165215	0.277382838089585	0.276183078720819	0.340131188999715	1.44077862564942	0.730892099610796	0.564982766102574	1.06903617990497	1.54736349924768	1.61372609270592
ENSG00000165171	1.40812706956007	1.6716589288889	1.24972089029087	5.87376630104756	3.62473195196406	3.42830081308716	4.32067560601039	4.77583961859754	4.64923934141355
ENSG00000224940	0.0213223360018181	0.031845166285666	0.0427840085686705	0.112967267533044	0.157313681342603	0.158791144654338	0.036979421482458	0.0686223291366967	0.0519265018307204
ENSG00000161036	4.98551385468107	6.52802515786045	5.1320239652755	11.1023045018953	8.15207017052704	10.4020903122989	7.51894216565153	6.37088470620351	8.4575553934605
ENSG00000170667	0.0994392898461242	0.077601795014217	0.0674082407419633	0.211069630941134	0.164292582019746	0.193988050876646	0.0310735134200074	0.0795746595323811	0.0949027015919533
ENSG00000058091	4.6052675328584	5.87515180585478	5.75153393172277	1.76134861884769	2.19397482928346	1.41364956271587	2.59437931391748	1.69283081030231	1.3559147763384
ENSG00000105974	39.6406784445175	36.4723905206433	42.8662665768719	13.3063281315743	16.9957733620045	9.53700549528239	14.8002549941731	19.386448432534	12.0269960557132
ENSG00000105976	8.85964607532907	10.4232350290877	12.1222971487525	4.15353767827399	2.86439194937909	2.86460496475942	7.89004638709511	7.02511025369036	5.24508254420043
ENSG00000106683	5.92212052782181	7.16024099826699	6.46481232629893	11.3294085729924	11.0518057993266	12.7136475165636	10.2884985727588	8.54303829074552	8.92301469698709
ENSG00000182165	0.561789621321279	0.492769278931925	0.473042582220582	0.783702424769304	0.644984370966371	0.892685521288006	1.14829890331029	1.06759559659671	1.20525912637951
ENSG00000085563	0.660328375695045	0.380481636789253	0.622614084832567	0.171493488235194	0.231991662386585	0.210153002573579	0.431221206712003	0.228257399816355	0.219625371152095
ENSG00000272768	0.476848667993469	0.71896190305294	0.888469615830749	1.64745353690034	1.55085057860511	1.57656558911959	1.08691527215737	1.61358192334225	1.39352929600743
ENSG00000106665	2.16956214400601	2.73269165198738	2.39832213890602	5.99655124632369	5.99868224971776	7.56692431017127	9.6367728899567	6.51801958883096	7.37428935087773
ENSG00000198286	0.547233745182356	1.16576153452571	0.851196540397653	1.0840914827452	1.42181781474849	1.39490039320585	0.838712935526564	0.562485132577285	0.387408112796855
ENSG00000122641	0.0142196095173882	0.00943873711814808	0.0618196386485809	0	0	0.00543055924081572	0	0	0
ENSG00000106123	1.12817981358577	1.79874855213624	1.44627323688591	3.89286389435624	3.35352358736478	3.4510964316901	4.22865876824205	3.15623409220567	3.32659089027522
ENSG00000128609	6.5508492768177	4.11783560274097	5.80377003934759	16.1990333913917	6.36074157147287	7.77395188751478	7.40888191622263	13.7939642924879	12.2260292770064
ENSG00000106333	0.469397271337095	0.496577432335086	0.606323627709078	1.0752187266562	0.717368387121484	1.14281948112014	0.549502488290063	0.468309455141905	0.835912314344649
ENSG00000106327	1.78301457095558	2.37736164583569	2.17771870663158	2.27586700213343	1.7403649615846	2.10056604651372	0.900797534494848	0.753467754585954	1.38289424306676
ENSG00000146839	0	0	0	0.0110342769406514	0.00932929100194524	0.0253532195395161	0.0204681709227371	0	0.0323340801807726
ENSG00000146828	1.34324428626755	1.8908554944636	1.52244930974313	3.36823751955925	2.58276825395028	3.21189544693945	3.01431931648341	2.25733232644996	2.5245841459947
ENSG00000128595	102.543033182033	90.0571577949358	106.331678518791	34.5962859303659	58.3608288301293	41.9081890968811	70.6352479745633	60.7132378135646	53.0847455024782
ENSG00000128524	153.917059290457	116.105707101634	127.718287579088	283.988635355766	213.82113023725	253.389951190207	211.084701058784	256.616630923134	309.487359921701
ENSG00000128604	0.652545382329908	0.834743378143699	0.771739038999494	1.70774077099574	1.35732456478312	1.47546250492773	1.87369592394746	1.50762637805488	1.72596468323669
ENSG00000158457	1.10676363565471	1.0078378674353	1.14385864835251	2.53753360031091	2.49715255819433	2.44687153772695	3.40166504864132	3.55119192499675	3.31834986044073
ENSG00000105926	1.57580005731699	1.99252657337591	2.02453949096425	1.11281195264803	0.68466580287304	0.518579282431325	1.29377453618	0.944152133351039	0.571551774446708
ENSG00000154710	1.47752625371769	1.03761250225994	1.44296768619434	2.19336392354151	1.92968269367522	2.06492548075016	2.68627162537872	2.70148682908102	2.95941768658362
ENSG00000158525	0.119185745607464	0.0659279074930343	0.0797167808895852	0.0247629270701836	0.104683140517612	0.0151725978923836	0.260294385434309	0.358007204210424	0.193502839368509
ENSG00000243335	2.05303704867993	2.25572435987276	1.65740422950161	0.697658980116802	1.34689647833358	0.68234480163358	1.01731177693213	0.604871310960995	0.601285737995801
ENSG00000136237	0.323476592341903	0.18867259750383	0.305330348369257	0.126462259089533	0.0927999319826917	0.127192729821254	0.139421828786085	0.0887052488600599	0.0839040536308321
ENSG00000136244	2.39120362501974	2.19190377024207	2.51325549416513	0.768879510166125	1.38015790577062	1.05454688662131	1.30556064999736	2.06439779881908	1.43272220723027
ENSG00000196683	117.952215871531	90.7049969417121	111.970777728473	190.019638451222	168.493303822114	199.447265337163	161.331561011428	255.319690457151	280.778909778994
ENSG00000048052	0.0670751005586175	0.0565974421555523	0.0479043890023551	0.00850333878778093	0.0143788528176371	0.0143278209583674	0.0289178547786751	0.0351245869306323	0.0152274188478486
ENSG00000146858	5.86975174479041	4.82602735744876	4.97436173464414	3.21516086693807	3.06987557751212	2.85306699213066	3.17480338826099	2.71913064892334	1.7597600376225
ENSG00000105939	5.93660579218112	11.0021770711171	7.33565521969758	3.07587573052731	4.00599931938974	3.15374884924043	4.28995068335751	2.93455617246487	2.3719297372392
ENSG00000160999	1.95172491067984	1.50050977207143	1.31366333188904	3.15164683728607	2.67334277358762	2.87771803461196	2.91357201145744	1.812829804278	2.43669302731428
ENSG00000189056	0.0177364080053518	0.00717425028745379	0.00778503236010343	0	0	0	0	0	0
ENSG00000236081	15.9998260305169	17.2153498502905	16.2711769978797	16.0108139399131	14.3946903946536	15.4201306193741	5.43954577162362	7.05309874075686	7.00974959685763
ENSG00000106263	50.6900604410131	65.004449886939	55.3499380721743	30.6243541976715	47.0976326126998	36.9521595297178	33.8692081160679	24.5296867449805	22.8210863250307
ENSG00000240583	0.457550783931071	0.593442144310574	0.368444638035235	0.232657103307363	0.101526488524082	0.179340014033096	0.118333770747121	0.077502618279808	0.175938644197372
ENSG00000223459	0.404432100398121	0.717825891123217	0.846789987774725	0.219203101248229	0.203865689086843	0.161170632336471	0.508266940289195	0.226364566243129	0.139173140458635
ENSG00000127914	0.0636771078686013	0.124591685936817	0.0779993299718717	0.164298573384007	0.0319964950079161	0.067017791199745	0.173786080155498	0.182057640196857	0.225397541771807
ENSG00000189143	0.940055691972046	1.63902193684694	1.44193672121979	3.21355058500598	2.25022340136683	2.38384793253425	2.53125805787131	2.41494958834845	2.89472704969161
ENSG00000197008	1.80481603821143	1.1591398430227	1.19562351384235	2.91112101762445	2.38869785562157	2.70709757781836	2.08673361648023	3.29887039348382	4.06815673366813
ENSG00000127954	30.2499614048403	33.7964664869801	35.404306264936	8.20732815002348	8.10733137609177	5.88131400428735	8.86939818872878	8.55860214743616	5.93390930642315
ENSG00000244479	0.0387688405878238	0.0849225396084247	0.0466746159829424	0.0483294357313681	0.0326893640478903	0.0355345598348479	0.313772533319921	0.179670169343925	0.17938688875436
ENSG00000106462	5.09309000760338	6.42273909260848	5.65269715289835	2.00353547023852	3.04796613430046	2.2046598712163	3.14342015199059	2.5709921837633	2.5605286268319
ENSG00000201098	0	0.345975656136012	0	4.76485466899138	1.83118295949686	0.398112856202809	1.60702311881879	16.1035351780112	5.07730901528876
ENSG00000169894	0.852764806288928	2.04464447959355	1.09925355676499	0.710854921919512	0.606462857645933	0.720435449020922	0.523858372106174	0.341535186770884	0.360808536698375
ENSG00000005073	11.0115824982727	11.6890254089205	12.2061902812671	5.03418524302971	8.83050075563742	7.25619972246907	6.26800732289003	4.8861669432969	4.12907859581362
ENSG00000253508	1.30648203655744	1.30083113156894	1.55873070066776	1.40857705061092	1.15371113437365	0.283189990338509	0.367433118668775	0.409105097822677	0.386962175400829
ENSG00000243766	1.23523654730155	1.68341713771095	1.20054527386719	0.654437194375465	0.687575717214148	0.526290166865825	0.705165915340904	0.735448951143279	0.394824167429553
ENSG00000263001	3.16121599487629	5.65865943542	3.58802799949984	1.77551990874804	3.0151578499064	2.11938828982248	2.3697299684077	1.79775081590025	1.42549916402143
ENSG00000188763	0.871440141213015	0.634067207617599	1.00038662630448	3.11278694997897	1.8987874520263	2.44806272972342	1.76323289914785	1.73668383063948	2.53034762847582
ENSG00000226690	0.0577891221863564	0.0313850006502831	0.021082887818894	0.406044856240465	0.0553716013976841	0.0662100990447005	0.0728901307572345	0.0811568760643684	0.127940397539834
ENSG00000122545	8.82650994466437	4.31603520709854	7.42447217431549	17.2337815869807	8.01952996568171	9.08502458110195	8.40524758182634	17.8602296578761	14.6603174860626
ENSG00000205277	0.0594302087222638	0.265141257725144	0.102049436901115	0.0113978466663709	0.0156596097770456	0.0392828787556038	0.031713868743717	0.00882766462488487	0.0222663064667066
ENSG00000170379	0.0704443744297194	0.164675776422929	0.0245824498531066	0.240540351641963	0.200144583685414	0.196509996415864	0.492229175649118	0.141942236748461	0.261060285432489
ENSG00000234444	0.64253867117631	0.569840437303872	0.62350241728157	0.214473269509769	0.227591987427764	0.166945384884474	0.312588486024374	0.305100287565155	0.192391102139731
ENSG00000196456	0.656735920606961	0.623123805708956	0.821664274753632	1.78185551241932	1.87298091764358	2.51401766652116	2.44769036820481	1.93953276076499	2.06975439656432
ENSG00000286431	0.287082684759606	0.565185555911122	0.301112544187729	0.227741021974814	0.213181585480808	0.104655124379004	0.113156538152121	0.0671946927777877	0.143004964787545
ENSG00000183943	2.52517274153188	4.05756303388947	2.75083285569743	1.2043787256862	1.67175803190246	1.18622128976817	2.02180532001782	1.19335734736808	0.92720110530744
ENSG00000101846	1.52708144860857	2.05264312468833	1.59750321120941	0.729739236882698	0.917090017091724	0.583202109880634	0.914074151028826	0.581567289351555	0.604324010975465
ENSG00000178605	21.5865218310741	21.0380979702004	22.4744259882994	48.2296853413444	32.7489526558359	38.4375679290481	27.1256990222143	29.4688174107736	30.5837635489087
ENSG00000146950	0.0191117458006074	0.0261649878666989	0.0095870956168419	0.0536058009952016	0.0931634942036552	0.101272198331951	0.0994367554051297	0.0123015837532467	0.0261804538236628
ENSG00000177189	3.87002030077932	4.15045472234219	5.33565008605739	2.48710643295045	1.34275540182757	1.22782944198249	3.05018349614493	2.31307240357899	2.13909465328424
ENSG00000086712	8.75642170953764	8.53426033488814	10.5093214915362	3.66973053600801	4.3846453121313	2.89813648473924	6.75626066435382	6.75664694744446	4.94211355357414
ENSG00000131831	0	0	0.0150241708198335	0.112009273475354	0.047350955245571	0.0343148381013863	0.112543714795233	0.134946778602073	0.0547040349664025
ENSG00000047230	8.50116351336995	7.17794711717439	7.54962546428848	3.08856812973181	4.44824170835509	2.79387987162179	6.23396983537989	5.20459858111927	4.06711790757171
ENSG00000102109	13.5872442817804	13.0609688842198	15.5453680640587	52.7161013939308	35.2141410060913	51.9465866966872	53.8300198271075	45.352707604133	50.6164006525715
ENSG00000130741	109.362056280625	111.442056673564	119.647364408634	39.5446530559377	63.8770999848759	44.2261337997257	65.7559325565536	64.543371483199	48.695853675394
ENSG00000180182	4.57104359812165	7.5234496308687	6.16081757810098	3.03267309192481	3.0542002834281	2.26841559433929	3.65563268706166	2.74485767605479	2.26495527149061
ENSG00000147119	0.950490292715435	1.33798431959778	0.994699182521287	1.39939131754924	2.25405171220538	2.1028866060529	2.83266329901558	2.38390420014869	2.27482939395346
ENSG00000273820	1.11091450797375	1.4303139930501	0.903165203322614	0.24673002077571	0.666193293264761	0.629083046598195	0.989168457933096	0.649305594101654	0.878484536805178
ENSG00000102317	44.2751363687918	41.5911188329752	42.8040431517116	18.7030785842949	32.2725648388115	24.5508621499773	16.9883675946471	21.669285170747	16.9477080849482
ENSG00000008086	0.233867903984257	0.482125501085841	0.413448529487861	0.175952014947942	0.0944708211314738	0.100332545755352	0.366884659866769	0.26525612742491	0.230827143344799
ENSG00000186871	1.67672022654996	1.57496975140185	2.04493698506113	0.523960506826871	0.509687687920731	0.321038060607376	0.465061910277411	0.453807803416561	0.511792514979182
ENSG00000158571	0.0181112000679649	0.0901643199800953	0.327066773991172	0	0	0.0103751736049164	0.0628206685054855	0.0466302653524823	0.110265974540212
ENSG00000165169	14.416074083842	7.9318245858182	12.5755776878349	33.0085584866561	11.2813195574926	13.8060306919883	18.2903181746907	41.6204411642728	29.2767754468252
ENSG00000126768	39.3570374423066	30.9465906568123	32.7124930543057	79.2969913885567	49.9863630368793	60.166708938727	46.8159957094921	52.1058451923348	58.6817784425914
ENSG00000090889	16.8892227852686	18.7269064615243	18.4519158442008	3.20040841900507	5.58825143040858	3.65462030329452	4.77512177876437	3.99580484640626	3.0110785150805
ENSG00000165288	0.6027413490091	0.855569067595865	0.986633307899649	0.486591922859719	0.236957699388596	0.259162127692513	0.717622642896723	0.546878598909792	0.518958125166379
ENSG00000102309	11.0035953209805	7.84686604908801	9.16797868993753	32.2538119698331	14.461386013736	21.8274031020058	13.7851933234043	20.9056846846563	32.0095569376577
ENSG00000102271	0.124337300109335	0.0571382335645216	0.111949346876918	0.0317947726591294	0	0	0.0663503780382718	0.0656670446795593	0.0388204989936958
ENSG00000073905	6.41298799765058	6.3160956752849	6.85203177325059	2.04912248120272	6.19794968201403	3.66047870261003	2.91770397324456	3.24861181190324	1.69143843964513
ENSG00000185222	64.4273555114793	32.8962557381644	56.4359002106375	127.044248747962	45.3785504851974	52.1540950711624	69.2360144642919	132.103872454684	111.390218263609
ENSG00000102057	0.229186189087611	0.196054767983026	0.0777245167174022	0.269608641736673	0.479714536232547	0.358740136208401	0.95544156488799	0.664876128143253	0.601375613595633
ENSG00000170935	0	0	0	0.0235440368007358	0	0	0.0982649417892443	0.0486264623781537	0.0689918132188107
ENSG00000237748	3.21365996444068	1.45443635205987	1.87587504236207	9.10492048153453	3.63348118778738	5.8241778115027	3.51297166896549	4.73880071644601	5.05149432411479
ENSG00000047597	0.728536499370971	0.800946348897787	1.08114792739151	0.307462641386493	0.515909431785577	0.191284994302316	0.460652524758044	0.410317495355202	0.411210674903033
ENSG00000047648	0.0463604361123528	0.0175847291772717	0.0398673544367964	0.0165123307687157	0.0116340759261861	0	0.00255247965290852	0	0
ENSG00000147206	7.92724773990617	9.31049387048638	8.83683234543868	3.1421224451851	5.80367190678912	3.84621503485553	3.59959121697609	3.57282040472453	2.92749939719469
ENSG00000101844	7.45862160967731	6.11071967307532	8.10881755158389	3.66232439337608	3.76803274573066	2.8203174341624	7.31306698489117	7.95250738612327	7.70175622594458
ENSG00000015285	0.207883744956311	0.273219657291654	0.22524801969913	0.290246817078448	0.560911273319835	0.581150342610327	0.721067393688546	0.449593968862307	0.475885715448937
ENSG00000077713	7.21265943333637	8.06279266412214	7.38192179403628	3.12929606563383	4.95625567480588	3.55742373814053	4.83727260998797	3.26714075460502	2.0545902924965
ENSG00000196632	0.135196193254903	0.221512482071043	0.260974247525266	0.0917349310440801	0.111831135061323	0.0313715151680038	0.178079510094002	0.180651631217375	0.254226893322767
ENSG00000271021	0.212473386078723	0.465419632659159	0.55423580797061	0	0	0.0973739237032845	0	0	0
ENSG00000213468	0.311678900108504	0.401982902272038	0.349961717206314	0.11475030817626	0.144678064703195	0.153569979366873	0.278208524425763	0.209972360444648	0.196641139099432
ENSG00000184675	1.93359627017986	2.47862112446959	2.24214706353934	0.716142554844028	1.31927072071852	0.810692642055905	1.30411732487824	0.58922640049065	0.528898937806486
ENSG00000147383	74.1826769886018	58.9170888894063	66.21481769019	40.7818693998083	58.2517097486801	49.1112897015276	31.3535564541536	32.3137459675891	28.2292827413373
ENSG00000189108	0.391086471587131	0.293543856577551	0.0965819819542835	0	0	0.0413607901479474	0	0	0.00732628356736681
ENSG00000010404	0.318970698507077	0.35334634474317	0.239479851276371	0.442396859342941	0.534341315489078	0.464679176252214	0.664319219120056	0.679836556408581	0.694483439389481
ENSG00000198930	23.6777072624804	22.1253333064123	22.9614320089126	31.2648961765924	35.0368016491205	39.4046053170811	34.98420898739	49.4362800016053	50.328864360303
ENSG00000171004	2.79848093621143	2.6964935934551	2.60679876438599	1.19874778734894	1.22449835324372	0.975822205812583	1.18896257636318	0.929696741917704	0.774233796763595
ENSG00000221867	13.188018150336	12.0725600146614	14.0198647413084	7.08131724111063	10.0835902256964	7.62465832016395	7.18231927321487	6.3290919890266	5.11012204356485
ENSG00000102409	3.06758451151156	3.03941723523146	2.71730222409231	5.3536932431423	6.04053104451713	8.74361429228959	10.5364434039399	8.59148422575171	13.5562602748144
ENSG00000170965	0.288713836377559	0.112932704983472	0.248277579136156	0	0.217356800864649	0.153578725252607	0.619936176876262	0.982272417414579	0.564997293915076
ENSG00000268089	0.491724122067901	0.634663135444308	0.55423580797061	0.0870288503170054	0.175955505461858	0.0834633631742439	0.115812252823038	0.0781496716791756	0.103487719828216
ENSG00000198157	1.93942220434787	1.55464573822524	1.75612998419538	10.0805533002491	2.21734870876204	3.64375749573149	3.82912441439352	6.44270603893539	6.16403875289905
ENSG00000129680	3.15660461106131	3.21393043066769	4.25688767783078	1.53207048883533	1.44260513759056	1.02584171124096	2.63752523495314	3.0394399366486	2.62840771288317
ENSG00000288098	0.849449735675562	0.736408087183943	0.771410755018343	0.465563349113243	0.362753177839904	0.352376653401442	0.491068142518574	0.216819428528178	0.338834466487162
ENSG00000101928	17.9638856508645	10.5126375094054	16.8892247138578	24.1702869289064	16.0231607986934	12.8412731620708	22.0589457742637	44.5115782978396	29.9472600175776
ENSG00000133131	6.04404356851934	5.82953748233494	6.616830540686	2.56979308734982	3.20750603483626	2.16375891699462	4.83098142379084	3.85885394775556	2.85168071694106
ENSG00000123496	7.02714562637039	1.73115494361783	4.8454336887581	2.70930179937618	0.979896859199397	1.85369768407839	1.06097129031487	2.14499220621419	1.36729808429863
ENSG00000232412	2.83045834681803	0.719544462761399	1.38964362800748	3.30324280733758	1.07904983594892	3.1049139168578	2.29777193637856	4.80663630952397	9.38627269902053
ENSG00000242732	0.131458737802379	0.229057747648952	0.0824301650755459	0.215088742976213	0.350718092242619	0.240042309091524	0.812212484958556	0.475962407175996	0.580258828314894
ENSG00000230392	0.0135070800644472	0.0134486581160541	0	0.0336759907180802	0.0711811745521656	0.0154753191437624	0.0624677029331006	0.173881003240766	0.197363577133688
ENSG00000147246	0.267605885514763	0.209929053640562	0.199326251403404	0.303271700797581	0.123931981789988	0.111491332716028	0.440670166462547	0.57938249156052	0.52333752740886
ENSG00000147231	0.21049322173836	0.133004455848576	0.357383203946917	0.353233368619698	0.200523973152327	0.0463780956195025	0.51482725172468	0.734758379127299	0.428823238224259
ENSG00000147162	15.1306584170498	18.097432926575	17.792634521975	4.29908554376182	7.64175515394694	3.88910615443247	11.8413472235515	10.018016474743	7.54594255803209
ENSG00000197180	6.69738852546738	3.72647023607367	6.98277231487953	10.6818074454669	9.41191295035043	12.2246610736189	9.33779863230033	8.19912899880068	9.79412626033091
ENSG00000130827	0.910373159214771	1.43059899726164	0.955398697920355	1.97297017797783	1.96674679447447	2.454870624068	2.71770115950028	1.47195540614457	1.7066724596367
ENSG00000196976	66.4692874890564	55.6767431161893	57.388137162673	157.211447888944	106.754300313564	117.3258304094	100.914574661157	112.705891855284	137.035625126374
ENSG00000160211	40.9348879287396	43.1018035382908	41.0906086210433	86.7647227472783	86.5028667952419	97.1116712339241	68.3444727192267	58.1236505053434	58.2775539309925
ENSG00000235961	0.13158539459567	0.192157167371342	0.352040892668484	0.656140114058038	0.628722513886233	0.542735623000344	0.324564097277075	0.383960022303639	0.288406125365766
ENSG00000186416	3.56249533428267	5.36357273506901	4.87657454169409	1.60220997886659	2.64564100426781	1.6257295315303	2.37364234169116	2.42631038440177	1.8275858571069
ENSG00000131174	122.020297839982	87.108092306218	113.342230431459	366.042436306191	175.731213088615	243.054873912271	154.782291054624	241.908074391586	359.509564941561
ENSG00000017483	9.98239945368739	12.794985720142	11.5248664405746	9.67875254310246	7.5703783325541	9.26494223528725	3.79638214132105	3.71115635998427	3.23660548145668
ENSG00000224292	1.92416939650097	1.16746915512359	1.417678917926	2.99834931140763	2.5984289896934	3.89242194552348	3.61518677112528	5.61205597863948	7.21196886098411
ENSG00000165195	1.15724065207071	0.965889933554803	1.47396568509717	0.750474589623834	0.371502624877906	0.203705505783468	0.483268669867218	1.25685382840598	0.84319308043066
ENSG00000073464	0.405008777610836	0.553185884467141	0.601684067078708	0.223314971112295	0.36940883426507	0.34504518110992	0.873508020631419	0.852257203698304	0.654386709736288
ENSG00000130829	3.51669926809039	3.93917461574577	3.17252539667084	3.72988049091439	2.65286762080956	3.04623190350199	1.18865446920576	0.684550482693537	0.984198488247108
ENSG00000101986	10.7798307251155	16.1159509800534	13.5571587387887	29.3826912652686	24.5984301968808	29.0641172798518	26.2128108546309	20.7174373936554	23.1610791479437
ENSG00000198753	0.162507117264606	0.337557096214335	0.236124131206414	0.488991533553743	0.357325026476389	0.516830825809741	0.528039082801544	0.346263160670809	0.358226722482286
ENSG00000177854	6.53543138709201	9.2772817151712	6.54361892283853	13.9220563786527	13.3476835440064	13.3366476236844	12.3358628762336	10.9473898903993	10.5466161530814
ENSG00000131263	4.85871671193776	5.36745727864645	6.77809238864588	3.4038402939636	1.73685816867833	1.70599993964616	4.50694601275013	4.25705757407276	3.24605929363873
ENSG00000050030	0.167078683071468	0.242404486907745	0.311302816439968	0.0991814972214493	0.0469594981670293	0.0218771694363353	0.147182373501802	0.118809290129732	0.0426264055898034
ENSG00000147274	46.337736305545	45.8681255250581	48.0529534185488	19.2064102669412	29.1036987164686	21.392034587609	23.058097463628	23.5248182455327	19.2236972655396
ENSG00000269743	0.68442137511856	0.62419542355753	0.706853456346333	1.40886074673581	1.03355753593515	0.975251121595984	1.18034518110839	2.16937627642194	2.48616096807173
ENSG00000012211	3.60323712424378	4.80135855179782	3.57729781054385	7.34354671800826	6.76350631662086	8.03510654987667	6.4819382991415	4.25144046770868	5.20484353696199
ENSG00000102038	3.89230984545679	2.59410374215114	4.15332406812229	1.76697645430321	1.26155620895156	0.922831623013319	1.52437910958547	2.35763391133749	1.24925308913878
ENSG00000133134	6.28517579421049	3.74791746405212	5.40489590042052	8.05038330618509	9.26333775561838	12.0479034412088	23.0385915501548	29.5636702568077	28.9937639960936
ENSG00000101911	30.3955582054343	28.2582955646507	33.5800676999483	12.5387233855756	19.9120896272309	11.6707837539091	15.5635207169396	16.2931354582374	10.3232940416456
ENSG00000071889	9.20010595276719	11.5107824566884	10.4626580922956	25.5205813197731	16.864807124915	22.7448715605119	20.2102149569437	19.488139784333	22.6395728358915
ENSG00000102003	0.515239700222782	0.592812875813143	0.520752247374228	1.33693650417506	0.724071955601986	1.03196672329087	1.35912793126383	1.94072191083066	1.70090839047363
ENSG00000215301	16.3654121990937	18.5188672259547	25.4085781183321	9.09967428019566	5.84244314504067	5.50823394182954	13.2627126588995	13.1876859968419	12.7971117623284
ENSG00000072501	17.419121445534	28.4496452907566	21.0934613835466	7.7218603611417	12.2014273764193	9.87382375705732	10.5363699176839	6.73262668732373	5.83845608277386
ENSG00000198689	3.07178152242014	2.96077421814589	2.99198943346751	1.53043156633592	1.60065498018957	0.753593209561939	2.03659736792157	2.10576421943458	0.937189219987906
ENSG00000101868	2.37403851820332	2.82395090937182	3.28003634714682	0.709962426237765	0.460510653826515	0.423911962308446	0.740238964914834	0.456800840915531	0.422850543647483
ENSG00000185515	4.83262544582744	6.74500452253735	7.39630730988472	2.44356054910142	2.25439607613286	2.22461964152888	4.57547484999325	3.83270035967502	3.4226004570879
ENSG00000102387	6.97852854064223	6.28522441980421	7.91644168872929	2.42754906431568	3.04434167016353	2.67067374369385	4.05940735743289	5.00439721677779	3.44657608503108
ENSG00000005889	2.21808390306752	2.8941818830269	2.94894531252813	1.23223215068452	0.899867257367447	0.714351999530447	2.04209924342652	1.69478852667406	1.41259535152039
ENSG00000198223	4.63902075474542	3.2868590663616	5.2610213492251	3.42508565857429	5.66203683539051	4.70422832290925	7.96546393933576	11.2708395107952	8.601045430882
ENSG00000237863	0	0	0	0.0127402531256454	0	0	0.141796157542835	0.0263129659771425	0.0622219242069701
ENSG00000287024	4.13905420128739	2.67317942860645	3.47918704438092	10.3195324377379	6.13107183475986	9.80480508673842	11.2525956418145	17.8571331841004	16.209538064717
ENSG00000187808	0.376847533798077	0.338906184524564	0.353686656593962	1.40934021155166	0.743131462324609	0.529255914716676	0.53409886007801	0.375582967000055	0.606892999686089
ENSG00000198918	494.789849434215	367.454923926941	450.996766969202	1248.81939229509	664.92705736509	906.309716722078	692.016306753449	1007.40489817139	1400.86288113517
ENSG00000125356	689.190787582014	496.491091555877	615.650158350702	1951.70186089736	1011.76338194785	1464.42031609251	981.619153158339	1495.28485504655	2022.38504368599
ENSG00000147044	1.29970833558282	1.76430450197235	1.85042161357319	0.691377636759144	0.489388920709683	0.486515316792821	1.08632220896451	0.667985385001351	0.640287120404714
ENSG00000165591	1.6749985269206	1.43504386736574	1.44598701182076	1.29896865536559	2.51469743222573	2.4769491842023	4.23358124208661	5.89215962097784	3.27279913956733
ENSG00000102385	0.0479310079923681	0.0334065849613752	0.0288525702316431	0	0	0.00549154696666473	0.0027708986271137	0	0.0116726871485927
ENSG00000259849	0.0582700984835073	0.00892585596880579	0.053963528615895	0	0.023621424020907	0	0	0	0
ENSG00000101935	7.00911535212936	7.48539511078363	8.21722116970353	2.84691905044071	2.55803767904693	1.81246896322955	2.77231833090835	2.49574014497365	1.78740586337795
ENSG00000101849	4.74450709957672	6.86381448735875	5.6028535054415	1.67245654949368	2.84897078077184	2.04839377874361	3.2743327973068	2.18850660883637	1.68709328100382
ENSG00000101850	0.0165745385172427	0.123771367064276	0.0332573878341945	0.0619857144475259	0.0698771378381242	0	0.153308241812177	0.490749588758163	0.444005565358374
ENSG00000147133	1.8961462389119	3.32173894493021	2.78951669220042	0.725462946653328	0.795718598458241	0.782883226170942	1.29519211284273	1.04837986297019	1.03206753524606
ENSG00000243279	5.43379590968113	5.12801703565254	6.53000905991921	15.4324786489617	8.62804490825751	12.8842926049559	12.2100398247076	11.1769547584046	13.5781866044646
ENSG00000196972	0.0906010050968271	0.263688226384103	0.167809907942932	0.469150663022968	0.587642667868358	0.70266848457237	0.829967255943021	0.475506213175508	0.551603874057744
ENSG00000186376	0.780937572044359	1.03198193483155	1.03409051947701	0.397282379969947	0.559825676634716	0.279604707796723	0.627398229537382	0.576584117590389	0.353096225696418
ENSG00000173275	0.200152893900808	0.188798377190301	0.359338610332637	0.105057526400421	0.0148040546895472	0.0563239615912041	0.292316671765107	0.230540832565429	0.247992929754684
ENSG00000178947	0.0450459828841468	0.0299007641631888	0.0602575539420319	0.131027291610366	0.11473779270117	0.163431797756679	0.130205745047699	0.115978296693134	0.0914174504027453
ENSG00000233785	0.93488289874638	0.90175053827712	1.11380080640248	1.2382691854887	1.10851968440971	1.53972516855819	2.12805014562332	1.76764788629335	2.5968949694393
ENSG00000238103	22.9159140887539	19.210596561828	22.5493117161178	49.5810014635839	28.6125494633384	40.6432042094495	29.5872351281146	46.102539383907	74.3548561339543
ENSG00000198932	0.0231345304152882	0.118051643458399	0.0754328894630791	0.0144198121987714	0.0121917027204681	0.00662641813977279	0.0601834773839561	0.0670091130915919	0.0633822269915632
ENSG00000179304	0.365686914837285	0.0965098161079584	0.026521572636627	0.0109847514606664	0.0557245083724808	0.0302873110980144	0.0458466817728543	0.011343628285927	0.0375537798389195
ENSG00000175556	4.84376224970378	6.29335797272006	6.86776375011769	2.4407405544442	4.23986148038516	2.32114277371103	3.38156875404501	2.53924354153537	1.81614417893036
ENSG00000006756	0.807544023981182	1.26311152228079	0.877464179721453	1.24355641514492	1.76412298575952	1.77680385544828	2.71059352451347	1.59353921046443	2.0380717769585
ENSG00000165240	0.894132203950145	1.00653075796082	1.29871950422008	0.719518487892788	0.441310581019709	0.332555653779405	1.41568645935369	1.0844736111503	1.17405670626423
ENSG00000099399	55.7700989970888	56.0276034705536	56.3322823860041	28.281435441416	48.312235621384	28.7220960313885	28.716538119409	25.0691502742666	21.9420369249962
ENSG00000102287	1.37256215845911	4.24833413756235	2.42827457496775	0.544885728093432	1.04193776967127	0.760543832919692	1.16896637212767	0.723079593298739	0.611817849246588
ENSG00000229807	0.172501546503428	0.579481152702914	0.396802587030161	0.307063497294136	0.0237504415351509	0.0685502248440719	0.229992701561337	0.169050860672709	0.13246231533462
ENSG00000198947	0.266104791085446	0.259626322938724	0.295604205138381	0.0942711138835957	0.119180938246552	0.0911374492482883	0.147236726525921	0.129495190187412	0.0790513957087441
ENSG00000063601	5.634117292445	7.4353875385659	6.50227261641762	2.90068263128534	4.37194931579876	2.75835336083375	3.35035623432311	2.53614703324334	1.93421295820524
ENSG00000102384	4.63182850865794	4.74900032568073	5.18868487759494	1.98779156084012	1.87627397091894	1.31783282302859	1.46970908209405	1.52778410148706	1.26702412458353
ENSG00000165675	2.41660092815262	2.64116759480014	3.18379669642119	0.952805602269165	1.35843022903744	1.03023097902864	2.32190305965211	1.09969115862564	1.3321476484452
ENSG00000130052	0.646411475329676	0.984766980941293	0.71585659677041	0.612070825720891	0.94563895832096	0.805358384079936	0.633029190493684	0.327401848707317	0.318283390202146
ENSG00000126890	0.988546871786203	1.16143992923403	0.991776835085684	1.99637072165514	1.54202939650682	2.21989011560418	0.914368642631035	0.763552985530072	0.650002929072088
ENSG00000157625	0.722840777978084	1.16415323741368	1.14513825750991	0.475578985510826	0.35976816967599	0.297292678080172	0.9428981527929	0.755563641884765	0.784254707567663
ENSG00000067840	0.253264752113739	0.225151169911134	0.217793370502299	0.806216483384973	0.667341958517401	0.72024402584399	0.742521681771664	0.227060711591977	0.396500289376385
ENSG00000147124	2.0006793835278	1.68556035857748	2.56165725987978	0.858967249618719	0.906880882025544	0.677245787894624	1.20916822812067	1.233737296805	0.826242415175784
ENSG00000247746	0.122624097638713	0.151564610075522	0.195142719246366	0	0.0534801656919609	0.029067468932318	0.107555984099276	0.0435470235986136	0.0669337976834229
ENSG00000076770	1.13858344627799	1.44408342819	1.86908474269915	0.727781257135868	0.306052453218104	0.224128302666878	0.561913910474413	0.745655912204282	0.481984025346593
ENSG00000179083	0.104521069425061	0.0462528827487363	0.0932111822291709	0.260593003595721	0.0979230639092081	0.0532230141980685	0.28869141283424	0.261631509534631	0.190905917943976
ENSG00000253958	1.57242109775259	2.32580533098285	1.5957964770094	2.60603057338144	3.23797231273255	2.52009124206528	4.24559140163863	3.60382869300092	3.70759129579004
ENSG00000147408	2.47346145657686	3.24704462870081	2.47555637239377	0.836877797451685	1.09122363259622	0.813590209325103	1.64206989960154	1.04474471722255	1.20981548211943
ENSG00000183117	0.0367355750108842	0.0836038474062964	0.0505448287276387	0.0340189619146477	0.00442499170110977	0.0144303938254747	0.0254842679828722	0.00540467336456464	0.0204485759147333
ENSG00000129422	2.19537905023682	3.63771364843591	3.39156958116985	1.39589575222647	0.926935360863049	0.900858787393476	2.4627027164005	2.1759289218119	1.95863219548983
ENSG00000104723	0.0453931580894196	0.0828608363346942	0.0303609833445883	0.122605911871577	0.115622091681526	0.147355452170635	0.161824750958125	0.365225488743431	0.423761275874614
ENSG00000171320	1.74064295766591	1.11450261811655	2.31918721605032	1.81556197325781	0.760885260210669	0.853047970164738	0.497317548445476	0.845151902279673	0.474744113830785
ENSG00000156011	0.292657392850275	0.365844037492128	0.492805234237552	0.0675012544446626	0.080171373725805	0.0649926819359196	0.247443358146202	0.268868125755802	0.166404012852226
ENSG00000159167	4.02718787152287	2.27440914827778	3.07790527632847	1.11891411757981	1.17627149224575	1.20247609554339	1.94376326799073	1.32053662925636	2.16272812453771
ENSG00000198042	3.76112535759243	2.87282797713391	4.65655394347214	2.36094546747269	1.1667571315979	1.06965784394165	2.55982843603965	2.51820327927083	2.603855081031
ENSG00000171056	0.580121736547132	1.50179261872663	0.710673655240123	0.296885543987629	0.437661270941645	0.356815612798879	0.331839027373507	0.180806497009034	0.0817923160446336
ENSG00000120885	12.1106381809442	19.6564816695381	14.525719749269	26.432727162232	32.1628858462961	33.3338595960259	55.2112480740705	41.9095463839197	45.1259807729024
ENSG00000120875	4.72660237450889	5.81080218946545	6.63236474313479	3.45590883586315	3.64172010534341	4.04218931977513	2.57172309637453	1.73054512620385	1.70919082988661
ENSG00000147459	2.09230406208897	3.55889268423129	2.56356292533194	1.31179188817253	1.2462786820282	0.893320032423309	1.73768357628733	1.19341865563133	1.09443652018217
ENSG00000253414	0	0	0.0530908030857188	0.461774080271034	0.33464745189727	0.242516187336482	0.305919158400478	0.0681229213505267	0
ENSG00000184661	11.3748722075763	11.494870386487	12.7439755379945	3.56154344734873	4.26496726833749	2.73181660605382	4.18741018646501	3.23354465981998	2.88393990344111
ENSG00000228451	0.192041408094629	0.0686397652379196	0.128445920884084	0.171876783326364	0.0830393476491178	0.13540030925784	0.324518306631297	0.399357170987173	0.431704980231475
ENSG00000285669	0.0256802365908097	0.0511383245825629	0.0944685273131975	0.0426841530488159	0	0.0098074455528488	0	0	0
ENSG00000168300	1.9061500151826	1.45479385382605	1.76175482778166	2.4664524615214	1.6473644980021	1.61873676769995	3.8808412323844	3.84815898681765	3.75086810174591
ENSG00000253802	0.358040259094358	0.0990254537572678	0.369188173230832	1.02904973612578	0.849078907207436	1.1280872650306	0.747440780630954	1.29312765244457	1.01726226724757
ENSG00000120915	1.22908619089667	1.07430194778673	1.28958004704317	1.53218515618724	1.85415478873786	2.30577263203627	3.37911650363573	2.8987645959622	2.08496226937062
ENSG00000104611	14.9558304985601	20.0564772741892	17.1910680146918	4.68203989492883	9.87867443709712	6.72812682350411	8.40071138036502	7.86386445021231	6.62219749022559
ENSG00000253616	0.557109559411861	0.998459824887412	0.469501074734206	2.00014743508997	1.5971407333455	1.27658208714295	2.93724060962311	3.06955233694876	3.39183644726417
ENSG00000157168	0.785375034482892	0.691539013027633	0.822919853381283	0.208163042260697	0.335557131623663	0.296435748101662	0.267323992496284	0.290555497708999	0.16869591341845
ENSG00000104738	85.2930149472364	90.2728533568607	90.2776633752849	33.0555541751911	57.050159770328	30.2675104733872	29.1316728381787	23.5120992380785	15.6502728918186
ENSG00000241431	9.40218458714412	6.83924333649513	7.08689764763336	14.2714545155725	10.3205108086978	13.6746332803657	8.27985763855427	18.249674223137	26.5750301478472
ENSG00000085788	4.34603554607781	4.37912749932602	4.95778408166937	2.03718193509028	2.37762128745594	1.65906776830744	3.67990468867742	3.37125147669803	2.37968775543551
ENSG00000164751	9.33622340199067	5.94021193464356	8.10620383318967	12.1064915542823	11.068688400417	11.5839303974238	12.5396072175188	19.6075151398933	16.2081263013466
ENSG00000104427	1.53208763039302	0.911498318998584	1.24680653335058	1.95129950807934	0.904884877279278	1.5107897154814	2.07852075107672	2.55239584372964	3.07267766734214
ENSG00000127589	6.66743034531213	5.96166921931088	6.95247612146402	4.90670028185929	4.91538011539793	4.83757912327605	2.79947625475276	1.73506514688829	2.19304687443986
ENSG00000272138	0.0521259834927381	0.0188729177617038	0.0095084180279033	0.0827024782913607	0.0699235202009181	0.179165199225232	0.1040996450671	0.225711644069196	0.317357345019909
ENSG00000280193	0.210921152488977	0.268811339189475	0.186217075541743	0	0.0177845874020752	0.0386650217025504	0.0195094125941688	0.0434440976726178	0
ENSG00000076641	0.0213726290922696	0.0354669773594932	0.0428849234033603	0.15985937497181	0.110754756336438	0.0857046001786507	0.245051708685887	0.144446796763663	0.104097962211309
ENSG00000253729	15.1184197551441	32.7612047870567	19.4806622284884	8.92939033045876	7.67050443445393	6.68568134204692	9.62384864350768	5.04684787834101	5.15843535641878
ENSG00000176731	9.35287450748198	6.79783639707681	8.8410389240829	28.9317265516783	11.3311469235648	15.6887318307192	12.206848356956	19.7953364310391	28.0999692689181
ENSG00000104432	0.173636859142164	0.149834386457489	0.197431423975017	0.375191440220215	0.201311357781952	0.232095569911868	0.481822674480752	0.573722728248967	0.535622172554293
ENSG00000253738	2.28587139519592	1.52063583458804	2.09705432969365	5.66182730615009	2.96897808227637	3.57277342876414	3.37233409288121	5.37391759099104	6.58049933900962
ENSG00000168079	0.766475910821519	1.34334132330527	0.822943811392399	0.614644494972632	0.642502733368671	0.65734067946546	0.471604415833723	0.450077876265192	0.32747483945641
ENSG00000133731	9.78284386327228	5.84875577422937	9.86399400822532	15.9178400042577	9.01914767065696	9.18628469908064	12.0478395531558	23.3171227988033	17.3933373015707
ENSG00000251867	0.0352258508498935	0.09352930417074	0.0471212630258414	0.204926057153772	0.173261449875839	0.08071785780667	0.448010556973331	0.211621084625978	0.314548201056815
ENSG00000164949	0.103797421537551	0.036910167242607	0.059506610105141	0.32348599656449	0.281316173687056	0.441712829125322	0.0857220602466595	0.16225500942514	0.126389458430684
ENSG00000205189	0.140287341795047	0.248746201479934	0.273779335176374	0.397678970068966	0.123554660726428	0.145317427640982	0.415500263358456	0.529419657175383	0.470344393044626
ENSG00000154589	0	0	0	0.963199602139581	0.444201089996019	0.321908785337513	0.487281607584589	1.08509211396259	1.9671923271818
ENSG00000147649	14.5922923151965	14.1593700078036	17.4859372917793	8.78467143487676	6.83089834306981	4.78084205847104	9.88839011292855	9.3701019752987	6.43473922730751
ENSG00000104356	8.43588898566144	9.2003026087855	8.62972039253407	2.58496509542704	4.88658543469936	2.84814215995617	2.2666487035944	2.58095686539809	1.55039817444928
ENSG00000104343	2.0710160266036	1.23207445600872	2.29661084825539	3.96279470315972	2.05762844217934	2.10063541334996	3.41574169232598	5.37109257312284	4.27046498374615
ENSG00000104231	10.4312432406635	5.0979685344759	9.08179038366153	15.6519935347682	9.05966253703615	11.5562790348524	13.9567231192787	22.5747139967762	22.1300409246607
ENSG00000188343	0.981230319834709	0.645179579693216	0.931367030664878	1.5693973456928	0.944996977360182	1.07573064977608	1.34244233893378	2.04286168565637	1.62634513762098
ENSG00000137574	6.01628499372999	7.0443434449473	7.30962137013355	3.0042645117151	2.64891332448744	2.11029484627276	4.61746142952142	4.40986160489964	3.72052190465272
ENSG00000165392	1.84338622652351	1.54298325796927	2.2231241076108	1.00015480679477	0.802829629542488	0.626487860615428	1.68408087418176	1.79208355967763	1.52935768492425
ENSG00000156482	86.3250750078702	65.8255348631649	78.1050003529758	164.633404600468	102.076118097678	141.256372633242	98.1981009259054	148.269273482381	214.401481709959
ENSG00000185015	0.21396908938612	0.209551094211378	0.22170651072405	0.0349816348105983	0.15157889318115	0.128602473470552	0.4055601492463	0.343182756905387	0.333150211875075
ENSG00000104267	0.821690798898164	0.818136753373947	0.657537664325717	0.158526328503609	0.24744236104412	0.437091020748824	0.11310015721632	0.251854547294922	0.119111426409157
ENSG00000147526	4.31613067629073	5.43050013941848	5.40613554786161	1.88171928027119	2.35435937107038	1.63106935313814	3.19091900662016	2.78116146046965	2.14974200286551
ENSG00000147669	69.2713023175717	48.185537198821	57.3476192343867	143.991536414652	76.5976279559199	101.885717975628	72.3715129022024	105.127919301049	128.85909830359
ENSG00000147536	4.75765631599957	7.22404410919795	5.41324432777091	2.12973902048264	3.34679194357979	2.21341100371689	2.60038585813638	2.13435978661298	1.29907771818875
ENSG00000205133	2.42741280553832	1.39023427246917	2.42069100467285	4.28595877122264	2.3337025027934	2.75101255477266	4.20818407014299	6.32874203702119	5.46689547118712
ENSG00000240509	8.15249578652564	4.30710371918476	9.23629999671492	17.8370021853845	9.82010658279334	19.0621833690328	7.1816682880546	16.2779143254191	20.0564463114532
ENSG00000133740	0.634891303466037	0.625628257670188	0.689498994567154	0.285577902618026	0.369075398621046	0.179977007171532	0.404869906018462	0.328611618276636	0.171352478922099
ENSG00000156467	16.9385199871198	11.5129303132121	14.5583535579316	53.5379036229411	22.3953821278447	29.7055383244153	22.3388967667549	33.4714783303004	45.8552361763495
ENSG00000133739	0.274800612109014	0.242342076273635	0.30326834068181	0.802587543634439	0.306185800986058	0.395804263355402	0.621833755809681	0.732787953219672	0.540159958143556
ENSG00000164944	4.35833297167779	4.14355215978912	5.12388086397022	1.78756924939073	1.77061371524956	1.13771602084687	2.6796644432313	2.77012771347143	1.84811299419998
ENSG00000104517	1.51151420785527	3.35276896488581	3.00280608676754	1.01693123207992	0.698679849602237	0.685833554163674	1.86654764628485	1.15130810595069	1.14640024026557
ENSG00000147689	19.5455199548101	37.4675697821684	24.0993669661821	16.4115838552302	19.2740050705365	17.7682362060375	16.6048773749993	11.6985938851887	10.7361669663229
ENSG00000048392	1.689760520383	1.49752716529508	1.8998845726761	4.04495592517883	1.18987829848219	1.13906357827866	3.14529837884004	6.3758303091489	4.43436529035761
ENSG00000171316	0.1591827638406	0.568511995474965	0.337922025845011	0.129416120028956	0.130087151370603	0.113656308360132	0.174711833342205	0.0772166509221129	0.126410675395336
ENSG00000253773	0.0122017034640609	0.0485957105573267	0.00816104741860438	0.106474943306746	0.00857359330528881	0.0885382538085178	0.173994294069333	0.157076468744844	0.158479640557318
ENSG00000156804	1.02211335177343	0.687272804413524	1.09204084616209	2.11148461802363	2.23852521350259	1.806770191619	3.18617595839641	2.75805250623173	2.12710296665979
ENSG00000180938	0.491112980976591	0.322017000265702	0.444647622914986	0.104526042575079	0.170437437749388	0.192133782340709	0.249289583868016	0.539704779583032	0.525078632148532
ENSG00000156509	0.325892278084125	0.403145174768145	0.351726570442887	0.0861761487829747	0.0728604487405442	0.0961738929534201	0.102762984899315	0.0508523215715199	0.0721498891760098
ENSG00000155792	0.949117887688084	0.915248504879031	0.854747782911074	0.940950381305994	1.74865076977306	1.19873341932403	2.28115310623345	2.36669453367993	1.83819717648428
ENSG00000253227	0.286839071206276	0.2062655190194	0.159875713837676	0.278113934708691	0.562657718601897	0.282992965762671	0.543527959271758	1.23085732894702	0.213443422145696
ENSG00000023287	1.34098532172737	1.15544871368161	1.7619131078957	2.80970694158871	0.752894493829125	1.00751889452665	2.84746321862817	4.41532813371737	3.41644051608904
ENSG00000248599	0.0628040335050351	0.100051821224234	0.151222172320934	0.0156583661256333	0.0397166361656709	0.0287823114209325	0	0.0161699320672075	0
ENSG00000164754	26.5488054777046	25.5563651413193	31.6508960633574	15.4551691273672	11.4158940157747	8.34057197077881	14.1484127001167	17.3763790976743	12.4091661923721
ENSG00000164961	7.0443024045998	6.89481614117788	8.19213496087595	3.00594275851426	2.98460139258243	2.26208844926406	6.2955375292735	5.66706044108261	4.24108449965749
ENSG00000179041	19.7580978211219	22.0138074391588	20.8418442206622	10.4583774982315	14.9779055033033	12.2013489292459	10.3862044316624	9.36004978721274	8.89513052290899
ENSG00000064313	4.06128258955867	4.16652555611605	5.54440940156309	1.8301141299617	1.35391371404663	1.14086846158088	3.41218460370862	2.80000238470975	2.54222039787628
ENSG00000147679	1.75959081056956	1.63642394869748	2.53908486855186	1.08275631026175	0.844425368546017	0.596220312011587	1.6968129307589	1.47959503681559	1.65479705773368
ENSG00000204949	1.00958477594051	1.32998078573171	1.19208593969725	0.329160163231172	0.499301587809014	0.151260837967879	0.224477863462376	0.359908915173115	0.274234270225166
ENSG00000147676	19.7753022238316	17.81915515057	22.9680110444183	10.0942900607008	7.98082583726268	6.75193845825288	11.7061327382281	12.1369167854991	8.99069884277226
ENSG00000176853	4.8520461060505	3.74104339179976	6.49505268178439	2.80694807515984	1.36467630522768	1.60733337998941	4.35044589869408	5.17442501471768	4.20644880521083
ENSG00000136997	19.8381172179009	29.7819829861793	22.1630707720958	10.3576812682085	14.9234220689991	10.6872979375543	12.5727034781562	8.59545121226217	7.42619208358916
ENSG00000259820	0.18838196904213	0.140675372737216	0.138598156016516	0.0313117239780775	0.0761113787259291	0.0215832813453946	0.228698176532684	0.198049989961814	0.107045989420902
ENSG00000287657	0.581704914775525	0.398192352386169	0.328278132413361	1.13305677103541	0.574787984508737	1.16632321946823	1.05088896080164	1.91892177159789	1.63798063216993
ENSG00000104549	52.9554157085023	55.7232168974946	59.1724193240697	22.3080322931771	36.4435609634446	22.1328553603817	27.7663171613842	23.5006355622868	15.1152649126656
ENSG00000158106	0.652228293843376	0.658751210470253	0.616698403625483	1.98295767213902	1.09297638736891	1.46766055222281	1.27493125359205	0.948364196917812	1.02844631703088
ENSG00000198576	0.249260458803746	0.333086820299338	0.197427543716689	0.408854431245654	0.442469601172112	0.413343033962656	0.470213998097413	0.72620445326091	0.607026531675296
ENSG00000140396	1.32596639330639	1.58779286410027	1.70616729424948	0.846039872515759	0.436216358310358	0.426989860259482	1.09311770893177	0.891355994487863	0.843111113792809
ENSG00000253716	5.56896911057158	3.79453888744467	4.48003098352352	5.9185553687026	7.97940966729776	8.7621256991983	9.3764022102584	8.95313285686706	10.9841054157278
ENSG00000164930	13.68723759803	7.91041633958703	13.1020526944019	10.3134088496253	5.72666995636011	5.68836184845549	15.7973041068461	21.4001831124325	15.0608619091991
ENSG00000164764	0.655947043209201	0.511526624305767	0.685702454153143	1.40096645614939	1.12647701263067	0.877662115584487	1.36301280355189	1.4467366673262	1.04447640967744
ENSG00000171045	1.3212034881569	1.55876425485202	1.23019184905307	2.95560953152504	2.52276155265831	3.5925120599661	3.30626766114205	2.6444379199711	3.04674620742471
ENSG00000250571	1.81104891278249	2.72400656445459	2.00381745202268	7.34941318335195	5.10371117157513	6.75463510391596	5.78432385019062	4.6793783980084	5.60692200588418
ENSG00000008513	5.37832259587205	6.88980893172799	5.71186149506393	2.13719185434071	4.3035075080548	3.2068053531212	3.47719355019157	2.00430070971237	2.31170896610395
ENSG00000261693	0	0.150499922672135	0.0466607946575107	0.3623634328452	0.202205545038904	0.179840438891734	0.221816301823929	0.314329689216437	0.297316511037415
ENSG00000177335	0.0384292456543655	0.114789084834948	0.0433741598980218	0.263483522190372	0.344282110613504	0.176116477615532	0.144404022604894	0.247356044248059	0.228118636636261
ENSG00000104324	1.54003080647646	1.0449630799506	1.13876841981858	1.74205009654834	2.59105472621661	2.46368474536547	3.68647695186035	3.70072525444709	3.951865893812
ENSG00000130193	23.4490809446683	23.9273229930176	23.9994570081966	65.9468160488288	40.3415941206508	47.7141209572334	34.763060566659	40.1629625136415	46.669210852021
ENSG00000160957	12.1197106668219	15.3390708395373	12.4847986618963	18.3497420641791	13.8193360468149	15.1283355273092	7.7271597355715	6.34823287667429	7.81053776675165
ENSG00000123908	3.80955784606219	6.15774227688836	4.56154759622782	1.81929721257284	2.86875315648167	2.43996428279255	2.61555764727418	1.48480628241265	1.59300690503033
ENSG00000160949	4.74860528519003	6.66715097252901	5.243581481858	7.70689049630906	5.82309481984369	6.30460190515179	3.91255408791493	3.24321467353221	3.08449320783052
ENSG00000156831	16.2258913539693	11.31945361356	12.8018593663305	22.125632561619	17.6829458985476	22.2376843671787	19.8001393689736	25.7383474553341	33.3528361313162
ENSG00000167700	22.2437655218966	22.8109116512489	21.5510012050676	72.2164617062292	37.6811748662181	51.6473529803226	37.4468491963288	33.0756358708919	38.7044072157528
ENSG00000160959	4.4197237203377	5.95038620730238	4.96754968395814	10.4843055373511	7.25076758011283	10.0394580364201	8.16875018378693	5.47526033839287	6.32934608547406
ENSG00000066827	1.38310147503299	1.65386082050321	1.54475148151366	0.764469584125103	1.35314133162102	0.828969376533759	1.06864780346508	0.809323268426735	0.376044141488147
ENSG00000104332	1.36884396541568	3.46099923749667	2.42619249351772	0.853203957737206	1.62635974826558	1.02653059309087	0.695411837149955	0.630104637837177	0.454576314225356
ENSG00000173334	2.9168620131904	5.01685802620451	4.32952325890859	1.32550227579141	1.93344150534434	1.76698394557153	1.9769736410182	1.24549108852188	1.131421975209
ENSG00000170961	0.282449290871253	0.290448195286824	0.218335927690019	0.103899168060983	0.0488027534016852	0.0424403327838844	0	0.00596075561817108	0
ENSG00000156802	5.4639296854056	5.96064890108413	9.27131424106017	3.7572800869377	1.38434852607034	0.94725627271298	2.06530763428757	3.16809963390569	1.67676342445047
ENSG00000147548	2.15964388620212	2.65293770015189	2.55301117605301	1.2120623038403	1.18494173677538	0.805600754411313	2.02647512719333	1.40252337373594	1.34072430991616
ENSG00000227203	1.79879301198584	1.43281017802924	1.95935639241483	6.85529007648439	3.30427857063138	1.29543005303689	3.3870536349188	5.29290132377914	5.25674271085525
ENSG00000249395	0.55719345659428	0.741598267851344	0.775774561393869	1.19074324087266	0.934841969591969	0.762156106553336	1.42650643992744	1.82982941073309	1.41924731319582
ENSG00000003989	6.05740255419239	8.76119340385563	7.08881432042515	2.16721295105065	1.63078367065932	0.947538815057274	2.4264168643329	2.25719978464997	1.54532497612175
ENSG00000104763	6.46630377976061	4.38798283401323	6.47206165854356	6.8657139589888	7.46529162244512	5.58311988718467	9.68605544237586	15.1513430632213	9.93815225328862
ENSG00000270673	4.92180690426367	4.27434130606475	4.06004152622653	8.72611521046991	8.32882199279791	8.42718418523453	6.1332104475532	8.90560134641293	8.42358330072483
ENSG00000272157	0.12019922983882	0.0797862227415701	0.12059196700899	0.649310900626005	0.464522534419306	0.183619398983336	1.94564584742704	0.206315133233024	0.536657747109177
ENSG00000260428	0.603531997924878	0.795337346949195	0.534268208267677	2.36774033383095	1.51544463185125	1.11856754127507	1.29299249354328	1.78240605609543	1.79400547221192
ENSG00000185000	6.16873349165549	8.14366058771951	6.94223617710754	17.0447285242817	11.3104250023593	15.6707666929485	13.2535643056395	11.4468440448259	11.5969375971332
ENSG00000173137	3.3723292310359	5.60336721857919	4.223797414859	11.826435006212	8.57276783897495	9.17125995177347	7.93064736983085	8.51670675807657	11.0112519048291
ENSG00000253210	0.497684539741263	0.399383929954965	0.640906229002249	0.833394764620822	1.12739345883212	0.919139102742922	1.32261711661392	1.53955740264408	2.36976306448857
ENSG00000204882	0.0502111019787058	0.0999878494715328	0.0629689512301844	0.281670378886552	0.18522579551944	0.258875175676635	0.0290271119607614	0	0
ENSG00000170791	4.1456496893363	3.09662046558421	3.60955128748535	6.61719035531491	4.76026557461447	5.44632883823001	6.0832469706435	7.85687837009528	10.2708524387958
ENSG00000176209	5.43981972623539	3.3323634126134	3.45454070070951	6.06590333840681	5.97237330992866	5.33188607278744	8.05149767698047	9.79033977543321	9.97096935641852
ENSG00000167702	0.944763603995105	1.73190107516163	1.28447031796548	3.31860531400539	2.74998631850863	3.95037709674685	2.99627418749633	2.71661403788165	2.73084707587171
ENSG00000185900	2.18821520442682	3.15840457958019	2.77658386712865	1.19318482580818	1.34896116835873	0.813448219495781	1.69274777039398	1.14704993687047	1.06771345097723
ENSG00000261787	0.121282105783314	0.0603787631557828	0.152097976407735	0.340179515504685	0.191743945411409	0.0521082078195955	0.639784445325107	0.195162963869076	0.424579347835762
ENSG00000178125	0.0174511474432658	0.0868783314297096	0.0175081670620459	0.0217546900038798	0.0367864310085592	0.0399882246674822	0.221947748521307	0.235886968996424	0.212494784713937
ENSG00000066777	0.846796455081155	1.09943236129739	1.32510496707952	0.537769091220784	0.241370413243383	0.305091460016168	1.00575176427566	0.621613187388041	0.670110825291487
ENSG00000265660	9.40149844654811	15.1425260766571	13.3160707232462	31.3681181570028	24.772552571785	19.3252951958166	26.5356863228899	11.3909200320205	16.4982746582476
ENSG00000178685	4.46149735418648	5.8127695146034	5.0441542971521	12.7704681996918	9.42526532926908	11.9830451965398	11.2762319004287	9.70643793359227	11.0632540823218
ENSG00000178719	71.4503385532999	82.9518018597548	78.3272402771335	171.947211738851	123.172360409887	160.90457572496	130.603432899285	113.046661298405	126.797377319962
ENSG00000197858	42.5692119433457	51.5786923750419	44.5827419607399	112.379815781211	67.1678806083454	89.9735055018349	64.3884940022136	55.0636656076632	66.9329311551129
ENSG00000179091	239.160952578791	216.617156040681	229.336474613544	564.012226029015	287.374081106663	379.900866200692	237.248863102075	247.882167277935	301.895768068813
ENSG00000179526	17.9676901204627	15.3262367285002	17.4035773109117	44.8324059808666	27.9268890094622	37.8418929895428	31.4265266205262	28.9152549645018	33.6723679694022
ENSG00000179632	74.3922904906793	71.1080256158384	73.1917505659007	188.546276796049	122.08068377561	147.692533824285	133.986384324021	136.896071048901	158.83655196521
ENSG00000120533	15.8269997108082	11.6352163945258	13.7737452255512	33.9872938299486	20.4849557403574	23.5842255540445	20.0893287332114	30.112992288548	38.1243176635848
ENSG00000104412	3.84615052270193	2.10349087650411	3.42635898561165	10.7848902622799	4.41919846020053	5.46092699262251	5.73567875526092	11.0621550310963	10.6527959823169
ENSG00000008988	132.37527264032	105.987711646621	123.572332557764	235.406487564157	176.37910956299	226.373472841146	179.728016556066	230.585676487619	312.635896782895
ENSG00000104218	0.10770445225019	0.208314062024448	0.150906301686377	0.0910532237606031	0.0619785889907583	0.0404238248699797	0.10878325932793	0.0996059046451643	0.107781626543666
ENSG00000083168	0.576542744457394	1.08818321767569	0.781569276855404	0.314250430304978	0.258836721516754	0.240371582026606	0.537793285362069	0.297299568619347	0.293090184772982
ENSG00000070718	3.64121694980187	3.60055035131732	3.37693375216804	1.07239598788246	1.90240535599355	1.3117552188365	2.52816154967615	1.96116078088737	1.71788625548492
ENSG00000104368	0.192030000823581	0.196230980256294	0.253496627346225	0.214187102354802	0.0559253174116609	0.0926368139015031	0.111012826129471	0.0422853088382999	0.0799932104618102
ENSG00000147687	4.94717019922634	3.20338845534305	4.67889092033276	11.268911209628	5.75990973174515	6.97209929092808	5.42063394146775	10.2564917976155	10.4218285083512
ENSG00000105339	1.23730571353856	1.23328441965233	1.09522861572878	2.01881983395427	2.62509854437312	2.59179787678838	2.800901954411	2.20346331550801	2.02562790335505
ENSG00000187954	5.45626966142773	6.15569417900604	5.43988428678849	12.8984395034243	10.1188996197933	12.1142931311988	11.9769772985921	9.43079607177458	11.4362230998721
ENSG00000275074	2.73109462552819	2.87530623688406	2.59403358908164	9.15334163219118	5.09640976914474	6.75827214929689	5.02126009275165	4.98555696811956	6.09226424532617
ENSG00000197181	0.0684418367567509	0.0477020644942628	0.0617989163336989	0.0341279780433883	0.0685297161241026	0.164671746168601	0.154308673623724	0.211457727629454	0.241681797151549
ENSG00000164919	41.3789098945135	28.874551635018	36.2921643289727	80.7498476858615	58.9869810827927	74.5549263418136	56.2625489828121	89.8554896911946	104.98394161821
ENSG00000251003	1.25094900619362	0.879203503973823	1.02617677073742	1.90802003782155	1.90791693808447	1.35735891920872	1.52292244304478	2.33979765509678	3.31525315356733
ENSG00000184489	0.840179159815951	0.889491042265174	1.00830823986119	2.55876872540217	1.69820892064499	2.08971508580237	0.977565830708872	0.862533608193857	1.30794799095997
ENSG00000147650	1.37669001032056	1.05441187380978	1.64286629047142	0.843426137024859	0.566347885245648	0.366239171830963	1.14958497528028	1.17898041998084	0.680562784426191
ENSG00000182759	0.208413385070849	0.22134606733684	0.264852845683816	0.355072567738485	0.439328395802856	0.493485256644883	0.618484968013195	0.822778326799779	0.871296290825458
ENSG00000104518	15.4319106926401	14.7962255607501	14.2699308532251	40.0440311575841	22.5316889927425	31.7295946393639	26.3194675237656	26.3173514714721	36.1617230977788
ENSG00000147813	16.829869370735	16.4883558688902	16.4821773637502	45.3765872745714	26.9285232982112	33.7678145869153	29.1481111239789	29.122104649629	35.559358139916
ENSG00000283959	0.84797829125728	0.330382387127065	0.397632667430269	1.02262363222463	0.825751752392834	0.644176506527221	1.0976609201838	1.17468862830211	1.54881762097834
ENSG00000132549	0.337861021775545	0.510206176974991	0.514096831486291	0.203569987487905	0.161234088297589	0.141934398468404	0.547975370927114	0.331037212436849	0.371401145661997
ENSG00000183808	2.07701107099873	2.02369670415559	2.49028314530603	0.913023544357186	1.11451122974253	0.703954176168115	1.17369723418889	1.10047214732752	0.721046199406346
ENSG00000255559	0.0849368270183671	0.163098227266837	0.158255218345131	0.0680674401388391	0.127888550323328	0.0278039262984657	0.58922525663736	0.531089326276603	0.177297873525225
ENSG00000179832	3.08127581532821	3.56880132689036	3.28489166202221	6.40563640600053	5.7826131074445	7.49848069087291	4.95926168567705	3.86217988412339	4.09441289538001
ENSG00000255020	0	0.142293900430826	0.0537671190485942	0.356309754385657	0.150626878560979	0.122802782759556	0.371779461291791	0.41394437559492	0.783079051948539
ENSG00000253982	3.75481015826009	2.82335390235905	3.34078099417131	7.89136005551516	6.65372946024955	7.50110387079122	10.4171689107309	8.45058219634778	11.1925808644598
ENSG00000172748	0.222205855427735	0.240766347920217	0.134414814536763	0.313665116775315	0.148097836221625	0.15350007180323	0.3891507589866	0.433285817837496	0.612761675294434
ENSG00000272240	0.217736127988991	0.289059143389052	0.109223777882449	0	0	0	0.419578586937439	0.654030413113929	0.353503338710801
ENSG00000249898	0.0909756296277756	0.0887704915674281	0.0657164750707007	0.106606045778976	0.101639988363547	0.143840868388012	0.235617291378251	0.156935260056538	0.137363403464292
ENSG00000155158	0.167249692894995	0.0816619309596918	0.161342463505912	0.118280434879384	0.184753280734951	0.103180625575499	0.362577351154695	0.316748147495081	0.334851607219394
ENSG00000273061	0.672566653094867	0.286996119323266	1.06034372296649	2.55520013096142	1.62028325812577	2.56857479001976	2.29584094013957	3.5457258215496	3.27581682797178
ENSG00000236921	0	0.044125563367234	0.0889240990735968	0	0.280257798315773	0.0507751159716901	0.563637058885937	1.48332663509522	0.323778735173606
ENSG00000107036	2.33780576344645	2.40050563649486	2.65037495800148	0.848941895448809	1.27415462425613	0.693835960830702	2.07413260614045	1.66215646128398	1.12975198368165
ENSG00000120217	0.152931184994539	0.0237921428574546	0.0479471468958172	0.0476612001058711	0.166223983835536	0.0657060653616126	0.326010927859204	0.313766746561177	0.302603332662252
ENSG00000165269	0.00747479188032514	0	0.00749921490378895	0.0279543418096686	0.00787830475625911	0.0942041272149423	0.051854258260001	0.0625465162142757	0.0819154652666519
ENSG00000220105	0	0	0	0	0.0685177729877965	0.148962757453369	0.150325838101427	0.502124579226067	0.0791578254315162
ENSG00000153714	3.79571005787557	2.88554092305731	3.63443131574558	2.92537348435582	4.82506543233592	2.63720513350414	6.70894102081988	7.8907789852774	5.94909060078453
ENSG00000171889	3.03272559660802	2.89465889431552	3.71411267709151	0.938634529641833	2.1750499868342	1.79723355272664	1.33003134101458	1.3462502035358	1.36676554976249
ENSG00000281649	2.40822341826329	2.68286116881681	2.81408075002456	1.20130799857014	1.07485133969324	0.750350908445535	2.25650659741784	1.81867812475117	1.46049658431984
ENSG00000147894	0.825602217781016	0.264721929338566	0.665447618377477	1.83511586739785	0.604694985840981	0.743900686971693	1.70850725875275	3.45147718610998	2.98522609174034
ENSG00000148082	0.0708187847146556	0.0430909559696456	0.0315778564245318	0.00490461447983263	0.0290273691575555	0.0270461439384273	0.00909787637407432	0.0101297009302787	0
ENSG00000083223	0.986456877058019	0.871438757556839	1.33034138049727	0.784540874413066	0.385648714818744	0.479581455448128	1.28945814698273	1.38294507265896	1.56115707719983
ENSG00000156049	1.16962871433072	1.66469171242782	1.24544116025245	0.375697771448583	0.733610980228257	0.427505691346438	0.282080721057283	0.332547418697966	0.463084851555866
ENSG00000122711	5.39819480243878	2.13192218830969	2.90458071075417	11.428731154112	8.3913748153165	9.36360214708036	3.41708410480017	5.16342443655766	6.83018950866226
ENSG00000165233	5.22982350982685	4.2241135511817	4.53113295031291	14.0951968207325	8.3185734137014	11.4802339515239	10.1932819434746	10.3242917620688	11.5882741534052
ENSG00000172159	1.58307414075416	1.70883489548955	1.47284823515708	0.607511290001964	0.535972514694549	0.51326236564414	0.983422083947215	0.798811098259992	0.582345790670711
ENSG00000135048	5.83417845284239	8.11351047977532	7.77948934928141	2.46485762579079	3.06785477964724	2.43309593168729	5.17808671699253	3.73341435307641	2.48253105817868
ENSG00000130222	0.133554699820911	0.118201811468993	0.0893273829696222	0.517968809616187	0.735103000596208	0.42504490505402	0.737766943909723	0.668613857699614	1.04801849603812
ENSG00000279456	0.0602965014547727	0.204121386805061	0.0967896213503768	0	0	0	0.0697149924856125	0	0
ENSG00000135018	32.1776973253532	29.9491128758838	35.2027743041432	14.1205900713257	17.5977029071089	10.8126744452292	18.0284615220304	16.8269865545099	11.5054925209627
ENSG00000136810	1001.8427293358	639.071844907948	914.004327323728	2211.38577819142	1412.12090923661	1861.33803040405	1003.14738745766	1589.70968034376	1825.75361233058
ENSG00000107242	0.601468259287734	0.859911214465311	0.580224507407748	0.34605850163281	0.251949485746956	0.251791526590956	0.534937978475619	0.491376036583561	0.239432212744739
ENSG00000213694	0.948528832168456	1.23260455626445	1.19169130829372	0.364377562099724	0.613129556384448	0.487558953693712	0.429068252978302	0.402105213325638	0.371617740381529
ENSG00000131669	29.4789688233738	30.6951754506984	28.4255581015994	66.0253588467407	48.0755848794174	64.5000158969087	55.8501476006498	51.1489601140204	57.0467709769184
ENSG00000165244	8.86579347834749	9.6174100821904	11.1224584488953	5.13111534977597	4.98929065804655	2.71482302334666	2.90589181805394	2.40603063227202	1.90622864236872
ENSG00000197969	0.115255712591718	0.266470106101572	0.202846487789749	0.572278225848332	0.134860703231005	0.149955842503058	0.437044328414581	0.557025198642941	0.417457105044357
ENSG00000119318	75.0998951348041	80.5974028513857	80.5501881809416	31.4241616094955	46.3727931104808	31.4751234562294	45.2557027283421	37.1515949513351	30.3057270460219
ENSG00000106785	7.10296087438342	11.3055956745558	9.04157395897118	5.60388669024409	8.1206499486259	6.90272925807728	6.25356583570632	3.18629086669264	3.41073320292074
ENSG00000169155	1.75946764494639	2.33673390725045	2.25120965449662	0.857215610440742	1.07980590169764	0.775083729330185	1.7027619996744	1.39413384662318	0.976294813490011
ENSG00000136944	0.0680718517290509	0.157120386628198	0.111754257842846	0.10028757803207	0.20545613063291	0.248153876482602	0.372059410802964	0.199161574633927	0.275037575959528
ENSG00000196730	2.07168707019011	3.24330816310619	2.56490323484171	1.18413845034028	1.72823544870701	1.04538143460259	1.30466897118293	1.12919783574047	0.915113513537091
ENSG00000136925	2.56663951788857	2.45207499478966	2.86345639846799	1.00607764948253	1.4748970442299	1.06355414054745	1.89026519639465	1.9797953593056	1.15985486981077
ENSG00000136937	15.9313826050809	13.2707992460874	17.3463929975197	5.01837552509587	5.33281318573272	3.88098575312128	6.98373545792161	7.39480126329534	5.74413231381413
ENSG00000288062	0.100852093529147	0.133887839532087	0.202363232309606	0.134104253448574	0.226765670600707	0.161767432837203	0.497516746374037	0.363524438521886	0.294727355510769
ENSG00000265194	0.0325365277985979	0.0129583192387701	0.0261142697312584	0	0	0	0.165522848582347	0.0502623874465603	0.031694614889384
ENSG00000165238	0.263294418445241	0.570225447802591	0.358175868067314	0.257757967067488	0.442131203116586	0.443118492015401	0.247665178335916	0.103407683462377	0.166640477480622
ENSG00000254876	0.0424372674924053	0.126761142858804	0.250133567523826	0.0264512577728882	0.0223640826180109	0.0121552966092725	0.251463729717896	0.0682885809809387	0.0775109320085963
ENSG00000165124	2.47049376455871	6.31617038580609	3.32788400561083	1.33294034345269	2.03089324646968	1.93665228850916	1.86801010457778	0.974047860925233	0.862375790849205
ENSG00000288541	0.0330919322112188	0.0239627638022491	0.0120727477442854	0	0.00634151622504276	0	0	0	0
ENSG00000177125	1.52756978641666	1.62748917869006	1.56535894202557	0.700210560410983	0.717310345790195	0.486913839190221	1.02740860799899	0.692479910930853	0.665855592427868
ENSG00000106689	1.06143092428754	1.25255103382841	1.02545832311743	0.911527609794124	0.853549798381417	0.360326413703784	0.327261215826734	0.22267492353344	0.354228891218167
ENSG00000158169	3.23709316302595	3.81063459719702	3.79202377015231	1.52855187785868	2.40056663434143	1.42240884254208	1.64985218566138	1.79355967470765	1.38480772534904
ENSG00000106723	29.7911695084916	30.9261521114742	30.6276869041746	9.98827789822231	15.290321689477	9.00560836733132	17.9491748770557	16.7116099506076	11.8967608411127
ENSG00000157657	1.55222612262003	3.51646405045329	1.93856077422836	0.992253953494568	1.61210759445613	1.49898078311031	1.50613924019976	0.669322135091245	0.854102569048338
ENSG00000127081	0.482767398532967	0.404571738061506	0.407656861152658	1.21868614340382	0.267135071488897	0.428664754696242	0.739584640774007	1.48119891246291	0.960145492406211
ENSG00000196739	0.222794518515036	0.465984341370543	0.222116672277401	0.120527286528526	0.228914206948737	0.232784210580366	0.176590747934579	0.133484168350393	0.105784820739398
ENSG00000136942	896.919344526473	704.185665107783	777.307013441206	2023.35623959864	1008.19684756398	1501.12148267231	957.24085664444	1286.74749981662	2062.25669440809
ENSG00000254473	1.17725994656952	1.15493019956162	0.903199094470624	1.6618165975186	1.25905939463819	1.36864459427394	1.9416424609097	2.40700988771861	2.61402314529049
ENSG00000275329	0	0.010606415936888	0.0641237806124851	0.345265698650833	0.11227546089156	0.146457144061587	0.184746621432301	0.164559547396931	0.194565897560916
ENSG00000136861	3.52528759735614	5.03622827506598	4.20117848029004	1.43007951029969	1.83932155042796	1.43707682398764	1.94789775234304	1.50939578375688	1.25457300350081
ENSG00000136826	0.348474919931406	1.09962060670864	0.941267173768513	1.00916929667097	1.97769759825508	1.03191895987905	3.2852476306	2.82964979973474	2.04980291371377
[truncated: 2,130 more rows]
